# Supplementary material for: A harmonized atlas of mouse spinal cord cell types and their spatial organization
Source: Nat Commun. 2021 Sep 29;12:5722. doi: 10.1038/s41467-021-25125-1 (PMC8481483; doi:10.1038/s41467-021-25125-1)
Supplement: Supplementary file 5 — Supplementary Table 1 [file 41467_2021_25125_MOESM5_ESM.xlsx]

## Sheet: harmonized cell type markers
WILCOX	OPC	Oligo Progen-1	Oligo Progen-2	Oligos-1	Oligos-2	Schwann	Peripheral glia/BC derivative	Meninges-1	Meninges-2	Ependymal	Astrocytes-1	Astrocytes-2	Endothelial	Pericytes	Microglia	MN-alpha	MN-gamma	PGC	CSF-cN	Excit-1	Excit-2	Excit-3	Excit-4	Excit-5	Excit-6	Excit-7	Excit-8	Excit-9	Excit-10	Excit-11	Excit-12	Excit-13	Excit-14	Excit-15	Excit-16	Excit-17	Excit-18	Excit-19	Excit-20	Inhib-1	Inhib-2	Inhib-3	Inhib-4	Inhib-5	Inhib-6	Inhib-7	Inhib-8	Inhib-9	Inhib-10
	Cspg5	Tnr	Cnksr3	Plp1	Klk6	Mpz	Scn7a	Ranbp3l	Col25a1	Dnah12	Gm3764	Tnc	Bsg	Rgs5	Ctss	Slit3	Esrrb	Chat	Pkd1l2	Cpne4	Cdh3	Pde11a	Nts	Adarb2	Maf	Gm2694	Bnc2	Pde11a	Pde11a	Pde11a	Col11a1	Crh	Skor2	Myo5b	Lmo3	Sox5	Nmu	Tac2	Hs3st2	Sorcs3	Nxph1	Nwd2	Rxfp2	Krt17	Cdh3	Pax2	Gad2	Gsap	Gal
	Xylt1	Tns3	Opalin	Car2	Cdkn1c	Plekha4	Abca8a	Bmp6	Slc47a1	1700007G11Rik	Atp1b2	Gfap	Cldn5	Vtn	C1qa	Chat	Chat	Slc5a7	Myo3b	Bnc2	Cpne4	Ebf2	Ebf2	Gm28928	Adarb2	Casz1	Reln	Ebf2	Cpne8	Tex15	Ntng1	Nmur2	Grpr	Qrfpr	Otof	Otof	Tac2	Tshz3	Meis2	Rorb	Mpped2	Syt10	Syt10	Stac	Maf	Sema3e	Cacna2d3	Pax2	Pdyn
	Lhfpl3	Bcas1	Nfasc	Mog	Gsn	Prx	Cdh19	Cp	Col8a1	Cfap43	Slc7a10	Aqp4	Flt1	Igfbp7	Hexb	Pappa	Slc5a7	Slit3	Pkd2l1	Dach2	Otof	Cck	Cacna2d1	Arpp21	Gm28928	Ebf2	Pde11a	Bnc2	Prex2	Reln	Skor2	Prrxl1	Arhgap6	Sphkap	Sox5	Tll2	Ebf2	Mylk	Fam19a1	Arpp21	Cadps2	Stac	Gad1	Gbx1	Pax2	Kcnip2	Ccbe1	Zmat4	Mlxipl
	C1ql1	Fyn	Mag	Mal	S100b	Pmp22	Plekha4	Slc7a11	Gm6260	Nnat	Slc6a11	Col23a1	Itm2a	Cldn5	C1qb	Plch1	Prph	Nos1	Espn	C1qtnf7	Rorb	Sntb1	Tshz2	Casz1	Arpp21	Tmem132c	Hmga2	Sst	Cacna2d1	Arhgap6	Dlk1	Ccbe1	Fam19a1	Col5a2	Arhgap6	Adamtsl3	Gna14	Rxfp1	Tcerg1l	Cacna2d3	Chrm3	Frzb	Stac	Lhx1os	Cacna2d3	Cdh3	Tll1	Gad1	Gucy2d
	Sox6	Cd9	Cldn11	Fth1	Apod	Gulp1	RP23-474J16.2	Bicc1	Bnc2	3300002A11Rik	Apoe	Arhgef4	Ly6c1	Atp13a5	Ctsd	Slc5a7	Ret	Gpr149	Slc26a4	Scn5a	Plch2	Trh	Nell1	Maf	Zfp804b	Pdzd2	Trhr	Cpne8	Arhgap6	Otof	Bcl11a	Gpr101	Otof	Fam19a1	Tac1	Ebf2	Grp	Gmnc	Cacna2d1	Pdzd2	Pdzd2	Pcsk5	Gbx1	Chrm3	Adarb2	Gad1	Klhl14	Gad2	Cst12
	Pdgfra	Ust	Tmem141	Prr5l	Prr5l	Arhgap24	Lgi4	Cped1	Foxp2	Dnah6	Slc1a2	Slc4a4	Slco1a4	Bsg	C1qc	Dysf	Htr2a	Adcy2	Pdzk1ip1	Ccdc172	Cck	Kcng2	Unc5d	Spock1	Plch2	Slc17a8	Scn5a	Fbn2	Ebf1	Lmx1b	Necab1	Cdh13	Sphkap	Pcsk5	Galntl6	Ebf3	Pthlh	Pthlh	Efna5	Dpp6	Nwd2	Npy	Ppef1	Nwd2	Zmat4	Cacna2d3	Grm8	Hmga2	Rspo3
	Vcan	Tcf7l2	H2afj	Cldn11	Plp1	Ankfn1	Abca8b	Dcn	Slc4a10	Ccdc180	Atp1a2	Bmpr1b	Slco1c1	Flt1	Mir142hg	Lcp1	Npas1	Slit2	Grap2	Ebf2	Lamb1	Ucn3	Ebf1	Iqsec3	Ptprd	Glis1	Ccdc172	Ccdc172	Ebf2	Kcnh5	Zim1	Rreb1	Myo5b	Cadps2	Maml3	Hs3st4	Car12	Lrrc38	Cntnap5b	Cacna1i	Lhx1os	Gad1	Sall3	Celf4	Otof	Kcnmb2	Nkain3	Cacna2d3	Pnoc
	Megf11	Gpr17	Tmem2	Qdpr	Slc24a2	Utrn	Ahnak	Lrrk1	Fbxl7	Cfap44	Aldoc	Ctnna3	Igfbp7	Higd1b	Junb	Gna14	Htr1f	Pde8b	Srd5a2	Cck	Cbln1	Casz1	Gria2	Glra1	Cacna1a	Mctp2	Ebf2	Grp	Tex15	Car12	Hs3st4	Rxrg	Sox5	Enpp1	Pde11a	Maml3	Tlx3	Ebf2	Bcl11a	Syt6	Lhx1	Lhx1os	P2ry1	Unc13c	Gad1	Zfp385b	Zmat4	Stac	Hrh3
	Itga9	Dynll2	Mobp	Cryab	Mob3b	A330069K06Rik	Lama2	Slc6a20a	Adamtsl3	Spef2	Slc4a4	Agt	Pltp	Abcc9	Lgmn	Ahnak2	Gm43122	Pbx3	Pkhd1l1	Shisa6	Ebf2	Car8	Calb1	Gm2694	Snhg11	Ebf1	Chst9	Kcng2	Tll2	Inpp4b	Lingo2	Rmst	Dcc	Penk	Pde1c	Trpc3	Maml3	Nmu	Ccser1	Sall3	Grik2	Chrm3	Frzb	Kcnc2	Hs6st3	Cntnap4	9530036O11Rik	Gpc3	Hpse2
	Cacng4	Tmem108	Sema6a	Mobp	Hapln2	Filip1	Col28a1	Adamts12	Piezo2	Adamts20	Mt1	Gabrb1	Cxcl12	Dlc1	P2ry12	Cpne6	Tspan18	Vwa5b1	St6galnac5	Otof	Gm28928	Cpne8	Cntnap5c	Pde10a	Spock1	Arpp21	Cntnap5c	Ucn3	Car12	Dpyd	Etl4	Ebf2	Gpr149	Ebf3	Pcdh15	Ldb2	Pdcl2	Sst	Kcnmb2	Mgat4c	Kcnmb2	Pnoc	Nwd2	Nxph1	Zfp385b	Tll1	Ptprt	Pdyn	Pde11a
	Ptprz1	Itpr2	Nckap5	Aplp1	Rnf220	Mlip	Art3	Col1a2	Itgbl1	Spag16	Htra1	Glis3	Car4	Itm2a	Tyrobp	Itpr3	Pappa	Kitl	Gata3	Lmo3	Npr1	Prrxl1	Arpp21	Grin2a	Lingo2	Cdh3	Kcnh5	Tlx3	Syt10	Grin3a	Rxfp1	Hs3st4	Kcnd3	Prlr	Kcnd3	Ebf1	Tshz3	Snca	Ryr2	Cdh12	Ptpru	Plekhd1	Podn	Mef2c	Pax8	Zmat4	Elavl2	Ebf3	Sstr2
	Mmp16	Epb41l2	Cnp	St18	Gltp	Cfap100	Slc35f1	Pdzrn3	Trabd2b	Cfap46	Gpr37l1	Sparcl1	Id3	Sparc	Selplg	Gm13067	Npr3	Kif26b	Gm26911	Zfp804b	Kcnh8	Gm2694	Tmem132c	Atp10a	Grin2a	Atp10a	Egfem1	Entpd3	Nmur2	Nav3	Gpr149	Adcyap1	Hs3st4	Grik1	Cacna1e	Pde1c	Sst	Gna14	Htr2c	Pde3a	Dscaml1	Tac1	Kcnmb2	Qrfpr	Rab38	Gipr	Stac	Fstl5	Egr4
	Tmem132d	Sirt2	Rras2	Tubb4a	Mbp	Il16	Gulp1	Pde1a	Cped1	Wdr66	Acsbg1	Slc6a11	Adgrl4	Pdgfrb	Ccl4	Chodl	Isl1	Cacna1e	Meis2	Cdh13	Ebf1	Mctp2	Asic2	Prkg2	Ebf1	Adarb2	Ebf3	Calb2	Ccdc172	Klhl1	5730522E02Rik	Kcnip1	Alk	Grpr	Sphkap	Pth2r	Kcnc2	Kcnc2	Pbx3	Nrxn3	Grm5	Nppc	Plekhd1	Sall3	Grik1	Hcn1	Celf4	Pde1a	Skor1
	Myt1	Nfasc	Fam107b	Slc24a2	Fa2h	Art3	Gm13403	Colec12	Eya2	Ak7	Ckb	Npas3	Pglyrp1	Car4	Tmem119	Ret	Slit3	Dab1	Nkx6-1	Syt6	Hdac9	Calb1	Csmd1	Lrfn5	Car10	Lmx1b	Adcyap1	Calb1	Gabrg3	Rmst	Kcnb2	Arhgap6	5730522E02Rik	Tcerg1l	Unc5d	Sphkap	Arhgap6	Gabrg3	Zfp804b	Sorcs1	Gbx1	Serpinb1b	Cacna2d3	Pax2	Ryr3	Bcl11a	Nrxn3	Pax8	Neurod2
	Tnr	Opcml	Tspan2	Mag	Ugt8a	Shc4	Matn2	Eya2	Prdm6	Wdr49	Mt2	Rfx4	Ptprb	Ndufa4l2	Nfkbia	Prph	Lgr5	Nwd2	Kcnmb2	Zfp804a	Cbln2	Tmem132c	Slc24a4	Ntng1	Col5a1	Igsf21	Cpne5	Cntnap5c	C530044C16Rik	Amph	Lmx1b	Srrm4	Col11a1	Ptger3	Ebf3	Kif26b	Sox5	Lmx1b	Cacna1d	Grik2	Wbscr17	Il20ra	Dgkk	Grm5	Kcnq4	Drd2	Zfp385b	Pnoc	Eepd1
	Fabp7	Mpzl1	Sirt2	Sept4	Mog	Neat1	Plscr4	1700112E06Rik	Foxp1	Tmem212	Fgfr3	Slc1a2	Klf2	Tbx3os1	Csf1r	Htr2a	Gfra1	Nrg1	Ppp1r17	Ebf1	Bnc2	Nts	Casz1	Fam19a1	Pcdh7	Plekha5	Prex2	Cpne9	Fbn2	Nek10	Grik1	Elfn1	Galntl6	Pde1c	Gna14	Gria2	C1ql3	Ankfn1	Lmx1b	Dlgap1	Actn2	Rorb	Celf4	Hs6st3	Grm5	Fam20a	Col25a1	Rspo3	Serpinb1b
	Cspg4	Enpp6	Tns3	Stmn4	Gjb1	Slc36a2	Rasgef1c	Col3a1	Col12a1	Vwa3a	Sparcl1	Ntsr2	Id1	Cald1	Fcer1g	Bcl6	Syt17	Scn9a	Kcnh7	Erbb4	Gm2694	Kcnh8	Pcsk2	Car10	Tshz3	Gabrb2	Csmd1	Cacna2d1	Ebf3	Ralyl	Nlgn1	March1	Cacna1e	Gpr83	Gpr101	Unc5d	Ebf1	Gm12116	Nxph1	Syt1	Neto1	Sall3	Hs3st3a1	Frzb	Nrxn3	Grm3	Adarb2	Slc32a1	Lgals9
	AI854517	Lims2	Sh3gl3	Cnp	Marcksl1	Ctnna3	Csmd1	Phldb2	Tspan11	Hydin	Gpc5	Arhgef26	Sparc	Epas1	Ly86	Vipr2	A830018L16Rik	Crp	Clstn2	Csmd1	Grin2a	Tnfaip8l3	Kcnd3	Plch2	Iqsec3	Ldb2	Glis1	Casz1	Vat1l	Baiap3	Bcl11b	Slit3	Bcl11b	Alk	Ebf1	Arhgap6	Ebf3	Hs3st4	Plch1	Dlg2	RP23-274K7.1	Uts2b	Bcl11a	Nyap2	Snhg11	Grik1	Hcn1	Syt1	B3gat2
	Ppfibp1	Ppfibp1	Creb5	Pex5l	Aplp1	Ahnak	Slc43a3	Itgbl1	Sned1	Dnah11	Aqp4	Adamts9	Hmcn1	Slco1c1	Rgs10	Grid2ip	Tns1	Elavl2	Pard3b	Adcy2	Adcy2	Cntnap5c	C1ql3	Tshz3	Erbb4	Spock1	Asic2	Prrxl1	Ankfn1	Ankfn1	Itga8	Ghr	Prss12	Pde4d	Penk	Slc8a1	Ldb2	Grp	Cdh12	Cpne9	Celf4	Shisa9	Esyt3	Syt1	Sall3	Nrxn3	Dscaml1	Npy	Fam159b
	Serpine2	Tmem163	Cldn14	Map7	Fez1	Ogn	Vgll3	Lama2	Slc47a2	Cfap54	Itih3	Trim9	Mecom	Ly6c1	Cx3cr1	Arhgap36	Prune2	Fbn2	Nell1	Cntnap2	Prkcg	Tex15	Kcnip4	Pdzd2	A830018L16Rik	Kirrel3	Syt16	Sntb1	Grp	Adcyap1	Dpp6	Opcml	Nell2	Calb1	Fam19a1	Tshz3	Rerg	Cntnap5c	Clstn2	Rhbdl3	Tenm2	Unc13c	Cacna1e	Dscaml1	Dpf3	Stac	Nxph1	Ctxn2	Ankfn1
AUROC	OPC	Oligo Progen-1	Oligo Progen-2	Oligos-1	Oligos-2	Schwann	Peripheral glia/BC derivative	Meninges-1	Meninges-2	Ependymal	Astrocytes-1	Astrocytes-2	Endothelial	Pericytes	Microglia	MN-alpha	MN-gamma	PGC	CSF-cN	Excit-1	Excit-2	Excit-3	Excit-4	Excit-5	Excit-6	Excit-7	Excit-8	Excit-9	Excit-10	Excit-11	Excit-12	Excit-13	Excit-14	Excit-15	Excit-16	Excit-17	Excit-18	Excit-19	Excit-20	Inhib-1	Inhib-2	Inhib-3	Inhib-4	Inhib-5	Inhib-6	Inhib-7	Inhib-8	Inhib-9	Inhib-10
	Lhfpl3	Tnr	Nfasc	Plp1	Mbp	Mpz	Slc35f1	Zbtb20	Gpc6	1700007G11Rik	Gm3764	Slc4a4	Flt1	Rgs5	Hexb	Slit3	Nrg1	Slit3	Pkd1l2	Cpne4	Ebf1	Ebf2	Tshz2	Adarb2	Adarb2	Ebf1	Csmd1	Pde11a	Ebf1	Nav3	Lingo2	Cdh13	Fam19a1	Fam19a1	Sox5	Ebf1	Maml3	Gabrg3	Fam19a1	Arpp21	Nxph1	Chrm3	Celf4	Celf4	Cacna2d3	Cacna2d3	Cacna2d3	Cacna2d3	Ebf1
	Tnr	Fyn	Mobp	Prr5l	Prr5l	Plekha4	Cdh19	Atp1a2	Bnc2	Dnah12	Slc1a2	Ctnna3	Bsg	Flt1	Ctss	Nrg1	A830018L16Rik	Nrg1	Pkd2l1	Csmd1	Gm28928	Ebf1	Gria2	Gm28928	Gm28928	Kirrel3	Asic2	Ebf2	Sgcz	Kcnip4	Ntng1	Opcml	Dcc	Pde4d	Galntl6	Sox5	Ebf2	Kcnc2	Ccser1	Dpp6	Grik2	Nwd2	Syt1	Grm5	Adarb2	Nrxn3	Nrxn3	Zmat4	Ankfn1
	Ptprz1	Bcas1	Mbp	Slc24a2	Plp1	Ctnna3	Csmd1	Bicc1	Foxp2	Cfap46	Slc4a4	Npas3	Sparc	Dlc1	Csf1r	Sgcz	Dab1	Dab1	Myo3b	Erbb4	Erbb4	Kirrel3	Ebf2	Arpp21	Ptprd	Arpp21	Cntnap5c	Ebf1	Cacna2d1	Reln	Nlgn1	Rmst	Arhgap6	Ebf1	Pcdh15	Gria2	Kirrel3	Cntnap5a	Cacna2d1	Sorcs3	Grm5	Celf4	Gpc5	Unc13c	Hs6st3	Zfp385b	Ptprt	Grik2	Fstl5
	Sox6	Tns3	Mag	Tmeff2	Rnf220	Utrn	Ank3	Rora	Fbxl7	Dnah6	Atp1a2	Gabrb1	Slco1c1	Igfbp7	Lgmn	A830018L16Rik	Gfra1	Cacna1e	Meis2	Cntnap2	Grin2a	Pde11a	Ebf1	Spock1	Arpp21	Rora	Reln	Cpne8	Gabrg3	Pde11a	Col11a1	March1	Sox5	Nrg1	Arhgap6	Maml3	Ebf1	Tshz3	Ryr2	Cacna2d3	Tenm2	Syt1	Cacna1e	Syt1	Nrxn3	Lrrc4c	Grm8	Syt1	Grm5
	Xylt1	Opcml	Tmeff2	Mbp	Slc24a2	Gulp1	Abca8a	Rnf220	Slc4a10	Cfap43	Gpc5	Aqp4	Spock2	Sparc	C1qa	Dab1	Grip1	Slit2	Rnf220	Ebf1	Cpne4	Cacna2d1	Asic2	Car10	Lingo2	Pdzd2	Ebf1	Cacna2d1	Negr1	Rbfox1	Etl4	Kcnip1	Galntl6	Sphkap	Maml3	Slc8a1	Trpm3	Grid1	Cntnap5b	Mgat4c	Celf4	Unc13c	Cacna2d3	Dlgap1	Grm5	Hcn1	Celf4	Fstl5	Kcnt2
	Opcml	Ust	Tspan2	St18	St18	Malat1	Scn7a	Pdzrn3	Col25a1	Adamts20	Npas3	Slc1a2	Igfbp7	Cald1	Ly86	Miat	Esrrg	Ppp2r2b	Celf4	Dpp6	Rorb	Cpne8	Csmd1	Lrrc4c	Snhg11	Ebf2	Ebf2	Fbn2	Kcnip4	Negr1	Dpp6	Csmd1	Asic2	Kcnq5	Kcnip4	Hs3st4	Kcnc2	Tshz2	Snhg11	Nrxn3	Pdzd2	Grm5	Plcb1	Hs6st3	Snhg11	Zmat4	Cntnap5a	Lingo2	Pde11a
	Mmp16	Epb41l2	Plp1	Pde4b	Mob3b	Arhgap24	Plekha4	Gpc6	Slc47a1	Cfap54	Trpm3	Sparcl1	Slco1a4	Atp13a5	C1qb	Prune2	Slit3	Adcy2	St6galnac5	Bnc2	Dlgap1	Snhg11	Cacna2d1	Asic2	Cacna1a	Spock1	Egfem1	Cntnap5c	Nav3	Inpp4b	Kcnb2	Gpc6	Rbfox1	Ebf3	Syt1	Celf2	Gabrg3	Trpm3	Efna5	Dlgap1	Mpped2	Stac	Ebf1	Kcnc2	Grm7	Cntnap4	Nkain3	Nrxn3	Nrxn3
	Anks1b	Itpr2	Sh3gl3	Rnf220	Mobp	Nkain2	Nkain2	Cp	Foxp1	Spef2	Ctnna3	Ntm	Igf1r	Epas1	Cst3	Nos1ap	Slit2	Prkg1	Pbx1	Zfp804b	Gria1	Asic2	Unc5d	Lrfn5	Car10	Ptprd	Bnc2	Csmd1	Ptprt	Arhgap6	Meg3	Hs3st4	Ptprd	Pcsk5	Ebf1	Ccser1	Sox5	Ebf2	Car10	Dlg2	Sntg1	Cacna1e	Trpm3	Nxph1	Zmat4	Grm3	Gria1	Ebf3	Trpm3
	Pcdh15	9530059O14Rik	Kndc1	Mag	Fa2h	Prx	Malat1	Ranbp3l	Piezo2	Agbl4	Sparcl1	Sema6d	Itm2a	Slco1c1	P2ry12	Fam155a	Tspan18	Pbx3	Dcc	Cdh13	Rbms3	Negr1	Kcnip4	Pde10a	Zfp804b	Tshz2	Pde11a	Gabrg3	Pde11a	Cntnap5a	Snhg11	Negr1	Nlgn1	Dcc	Asic2	Ebf3	Slc8a1	Maml3	Lingo2	Grik2	Dscaml1	Pcsk5	Dscaml1	Chrm3	Ryr3	Kcnmb2	Lrrtm4	Cntn5	Ccser1
	Dscam	Tcf7l2	St18	Mobp	Map7	Ankfn1	Lama2	Dlc1	Nr3c2	3300002A11Rik	Slc6a11	Gm3764	Pltp	Bsg	Selplg	Elavl2	Ryr3	Fam155a	Kcnh7	Lingo2	Kcnip4	Egfem1	Arpp21	Rora	Spock1	Plekha5	Negr1	Spock1	Rmst	Amph	Hs3st4	Cacna1d	Gria2	Opcml	Cacna1e	Dlg2	Ptprt	Slc8a1	Opcml	Syt1	Tshz2	Ebf1	Stac	Stac	Gpc5	Pax2	Lingo2	Grm5	Syt1
	Lrrc4c	Sirt2	Creb5	Dock10	Mag	Neat1	Gulp1	Cped1	Cped1	Syne1	Slc7a10	Nfia	Ly6c1	Vtn	Cx3cr1	Grip1	Ret	Grin2a	Kcnip4	Rbms3	Zfp804a	Cntnap5c	Snhg11	Grin2a	Pcdh7	Adarb2	Rbfox1	Negr1	Prkg1	Ebf1	Cntn4	Dlg2	Lingo2	Alk	Ppp3ca	Unc5d	Asic2	Cntnap5b	Kcnip4	Pdzd2	Kcnd2	Hs6st3	Nxph1	Gpc5	Rbfox1	Dlgap2	Adarb2	Gria1	Sgcz
	Vcan	Tmem108	Sema6a	Nkain2	Apod	Pmp22	Zeb2	Bmp6	Etl4	Cfap44	Nrxn1	Gfap	Ptprb	Pdgfrb	Tyrobp	Gfra1	Prune2	Kif26b	Nrxn3	Ebf2	Ebf2	Grm5	Ptprd	Ebf1	Ebf1	Rbms3	Gria1	Kcnip4	Grm7	Rmst	Dlg2	Ptprt	Cacna1e	Sntg1	Otof	Kirrel3	Gria2	Hs3st4	Meis2	Sorcs1	Kcnb2	Shisa9	Cttnbp2	Dscaml1	Cacna1a	Kirrel3	Zmat4	Dscaml1	Ebf3
	Pdgfra	Mpzl1	Plekha1	Mog	Mog	Sorcs1	Ahnak	1700112E06Rik	Adamtsl3	Ak7	Ntm	Tnc	Adgrl4	Spock2	C1qc	Chat	Htr1f	Snhg11	Clstn2	Cntnap5a	Cacna2d1	Arpp21	Nell1	Ptprd	Erbb4	Ntm	Grm7	Nav3	Cpne8	Kcnd2	Asic2	Dgki	Ebf1	Grik1	Rbfox1	Ldb2	Tshz3	Ptprt	Camta1	Cntnap2	Chrm3	Kcnc2	Pdzd2	Grm7	Zfp385b	Plcb1	Dscaml1	March1	Zmat4
	Nxph1	Enpp6	Sirt2	Map7	Enpp2	Sdk1	Abca8b		Malat1	Gm973	Rora	Atp1a2	Cldn5	Ptprb	Mir142hg	Syt2	Dlgap1	Dpp6	Msi2	Gria1	Nav3	Rmst	Grm5	Dlgap1	Meg3	Lsamp	Ebf3	Rmst	Ebf2	Dpp6	Usp29	Arpp21	Hs3st4	Ppp3ca	Tshz2	Tshz2	Ldb2	Ebf1	Cacna1d	Snhg11	Sgcd	Camk2d	Gria1	Nyap2	Kcnip1	Rbfox1	Nxph1	Robo2	Rorb
	Sgcd	Sox6	Pde4b	Pex5l	Elovl7	Qk	Dmd		Slit2	Hydin	Lsamp	Arhgef4	Epas1	Adgrf5		9530059O14Rik	Creb5	Dgkb	Kcnq3	Rbfox1	Dscam	Gria2	Pcsk2	Rims1	Grin2a	Lrfn5	Kcnd2	Syt16	Ptprn2	Asic2	Rbfox1	Snhg11	Sorcs1	Ryr3	Unc5d	Pcdh15	Arhgap6	Kirrel3	Cntn4	Tenm2	Wbscr17	Dscaml1	Hs6st3	Fstl5	Maf	Cacna1e	Dpp6	Kcnc2	Dlgap1
	Cacng4	Nfasc	Klhl2	Enpp2	Hapln2	Prkca	Sgcd		Eya2	Spag16	Gabrb1	Trim9	Hmcn1	Ets1		Rbms3	Kif26b	Astn2	Pde4b	Zfp804a	Asic2	Erc2	Ptprn2	Snhg11	Rbfox1	Dscam	Nav3	Asic2	Prex2	Grin3a	5730522E02Rik	Ghr	Frmpd4	Cadps2	Pde11a	Syt1	Cacna2d1	Snca	Cntnap2	Csmd1	Hs6st3	Kcnb2	Hs3st4	Aff3	Dscaml1	Adarb2	Kcnma1	Celf4	Gria1
	Megf11	Ppfibp1	Cldn11	Malat1	Ugt8a	Rasal2	Celf2		Gm6260	Dnah9	Acsbg1	Slc6a11	Adgrf5	Mecom		Epb41	Fam155a	Cacna1b	Pard3b	Khdrbs2	Zbtb20	Grin2a	Cntnap5c	Glra1	Nrg3	Celf2	Ptprn2	Ebf3	Pcdh15	Galnt13	Nav3	Fam19a1	Dab1	Pde1c	Sntg1	Kif26b	Ptprn2	Ankfn1	Meg3	Gpc5	Nrxn3	Nxph1	Pcsk2	Dpp6	Lrrc4c	Snhg11	Grik2	Stac	Ptprk
	Cspg5	Slc44a1	Elovl7	Fnbp1	Gsn	Fut8	Lgi4		Gulp1	Dnah11	Adgrb3	Ptprz1	Mecom	Abcc9		Nell1	Shisa6	Cntnap2	Kcnmb2	Auts2	Lingo2	Ptprd	Lrrc4c	Nrg3	Lrfn5	Grm5	Fam135b	Erc2	Arhgap6	Ptprt	Tenm3	Arhgap6	Pcdh15	Myo5b	Sgcz	Ebf2	Ebf3	Gria2	Gria4	Etl4	Snhg11	Plcb1	Mgat4c	Rbfox1	Dlgap1	Ptchd4	Egfem1	Sgcz	Prkca
	Itga9	Ptprj	Rnf220	Fa2h	Tmeff2	Filip1	Neat1		Itgbl1	Tmem212	Pitpnc1	Col23a1	Ptprg	Igf1r		Cntnap2	Srrm4	Pde8b	Snhg11	Shisa6	Adcy2	Sntb1	Car10	Fam19a1	Maf	Asic2	Vat1l	Kirrel3	Rgs7	Gabrg3	Spock3	Ebf2	Snhg11	Tcerg1l	Lmo3	Camk2d	Grid1	Grin2b	Gabrg3	Meg3	Grin2a	Nrg1	Kcnmb2	Nrg1	Grik1	Gabbr2	Hcn1	Epha6	March1
	Tmem132d	Tmem163	Ugt8a	Pcdh9	St6galnac3	Ahnak	Utrn		Col8a1	Ankfn1	Ptprz1	Dtna	Abcb1a	Slco1a4		Camta1	Rbms3	Meis1	Nell1	Trpm3	Otof	Magi2	Plekha5	Csmd1	Ntm	Nav3	Syt16	Cdh8	Ldb2	Tenm1	Kcnd2	Robo2	Alk	Rbfox1	Pde1c	Nlgn1	Rmst	Cntnap5c	Zfp804b	Pcdh7	Nwd2	Dlgap1	Unc13c	Trpm3	Nxph1	Negr1	Fam155a	Hs3st5	Cacna2d3
[truncated: 35 more columns]

## Sheet: focused MN analysis markers
All motor neurons
WILCOX	0	1	2	3	4	5	6	7	8	9	10	11	12	13	14	15	16	17	18	19	20	21	22	23	24
	Ankfn1	Htr1f	Zfp804b	Pex5l	Kcnt2	Plekhg1	Pex5l	Grm8	Rora	Erbb4	Fam19a2	Ebf2	Rora	Fras1	Grik1	Oprm1	Cpne4	Glis3	Ndst4	Unc13c	Plcz1	Cpne4	Smoc2	Etv1	St18
	Thsd7b	Plekhg1	Adamtsl1	Elmo1	Grm5	Htr1f	Cacna2d3	Gpc5	Sgcd	Chrm3	Dcc	Dscaml1	Sgcd	Unc5d	Postn	Ntng1	Ptprk	Prom1	Foxp2	Eln	Gm28905	Ptprk	Unc13c	D5Ertd615e	Prr5l
	Tenm2	Lgr5	Ptprt	4930419G24Rik	Cdh6	Ryr3	Elmo1	Hs6st2	Frmpd4	Trabd2b	Ntm	Mpped2	Frmpd4	Gm21949	Tmtc2	Fgf10	AC129186.1	Aox1	Aldh1a1	Fras1	Gm32828	Gpc3	Qrfpr	Piezo2	Mobp
	Foxp2	Opcml	Vwc2	Cacna2d3	Nox4	Lgr5	Pdgfd	Mgat4c	Stxbp6	Cpa6	Rmst	Ebf3	Slc24a3	Lrrc7	Ebf1	Gm32647	Gpc3	Elmo1	Hhip	Bnc2	Wfdc8	Rorb	Trpc3	Fras1	Atp1a2
	Ptchd4	Ryr3	Grm5	Cntn5	Nkain2	Shisa6	Etl4	Gm28928	Svil	Reln	Gm28905	Bcl11a	Galnt18	Kcnt2	Kcnh7	Cartpt	Ntng1	Mctp2	Fam198b	Synpr	D5Ertd615e	Slc16a12	Fam19a2	Kcnh7	Bcas1
	Prlr	Esrrg	Dach1	Sgcz	Ccbe1	Opcml	Ghr	Rxfp1	Slc24a3	Cdh8	Olfm3	Pax2	Stxbp6	Shisa9	Synpr	Mamdc2	Cpa6	Clca3a1	Gas7	Gm40331	Hpgds	Pamr1	Adamtsl1	Pappa2	Aspa
	Agmo	Kirrel3	Tox	Nfia	Galntl6	Kirrel3	Nfia	Penk	Galnt18	Fbn2	Pde1c	Slc6a5	Svil	Sema5a	Gm30382	Neat1	Rorb	Kctd16	Grid2	C130060K24Rik	Nek10	Cyp11b1	Gabrg3	Fgf13	Mag
	Hpgds	Npas3	Plcl1	Ghr	Galnt13	Esrrg	Cntn5	Tmem132c	Sgcz	Mgat4c	Maml2	Htr4	Sgcz	Hs6st3	Rmst	Piezo2	Lama2	Gm38399	Cdh18	Gm28928	Reln	Arhgap36	Gabrg1	Ankfn1	Mog
	Fbxl7	Palld	Htr2c	Trpm3	Maml2	Rbfox1	Nos1ap	Chrm3	Nos1ap	Grm1	March1	Kcnmb2	Rps6ka3	Asic2	Adgrl2	Dgkb	Slc16a12	Gm16685	C130073E24Rik	Gpc6	Gabrg3	Npy1r	Gm30382	Nav3	Sec14l5
	Maml2	Rbfox1	Pld5	Pdgfd	Plxdc2	Npas3	Tapt1	Arhgap6	Plch1	Rxfp1	Meis2	Ntm	Plch1	Dock4	Chrm3	Col25a1	A630012P03Rik	Grid2ip	Gm45323	Gabrg1	Plcb4	AC129186.1	Fras1	Gabrg3	Cdh19
	Pde1a	Shisa6	Pip5k1b	Tapt1	Unc5d	Gria3	Sv2b	Fgf13	Caln1	Zfp804b	C130073E24Rik	Gm40841	Esrrg	Plekha5	Gpc6	Mgat4c	Gm14582	Tapt1	Tenm3	Zeb2	Vsnl1	Lama2	Cntn3	Chn2	Fa2h
	Cdh11	Hcn1	Nos1	Sv2b	Col8a1	Hcn1	Sgcz	Ptprm	Esrrg	Fgf13	Cdh10	Zfhx4	D430041D05Rik	Daam2	Gabrg1	Il1rap	Plcl1	Stk32a	Gm45341	Grm7	Myo3b	Cpa6	Adgrl2	Unc5d	Gjc3
	Zfp804a	Gria3	Cdh13	Nos1ap	Mme	Palld	Sema6a	Grm1	Gm43122	Plpp4	Gm43948	C130071C03Rik	Caln1	Astn2	Ralyl	Cadm1	Ncam2	Pex5l	Hmcn1	Ptprt	Arhgap10	Galnt14	Dgkb	Tmtc2	Hepacam
	Cdh8	Gfra1	C130073E24Rik	Ctnna3	Cdh8	Kcnd2	Rora	Zfhx3	Tmem108	Dock4	Lrrc4c	Grik3	Cdh20	Foxp1	Col12a1	Dgkk	Nkain2	9530059O14Rik	Mob3b	Gm32647	Syt10	Cdkl4	Nos1	Dock4	Apod
	Kitl	Gulp1	Tshz2	Nr3c2	C130073E24Rik	Caln1	Gria3	Sst	Fam19a1	Grm7	Csmd1	Car10	Utrn	Pcdh11x	Fn1	Zbtb7c	Gm32828	Lcp1	AC129186.1	Postn	Rmst	Dlk1	Galnt17	Mast4	Myo1e
	Csmd1	Caln1	Prkg1	Rora	Nwd2	Dlgap1	Prune2	Lrrc4c	Ssbp2	Sorcs3	Lsamp	A330008L17Rik	Gm43122	Zeb2	Drd2	Sema6d	Ctnna3	Gm42982	Galnt13	Fam46a	Dpyd	F2r	Negr1	Rmst	Plp1
	Klhl1	Dlgap1	Aff3	A330015K06Rik	Cartpt	Gfra1	Rgs7bp	Fstl5	C1qtnf4	Pcsk5	Gm26911	D030068K23Rik	Thsd7a	Ppp2r2b	Adamts19	Camk2a	Egfem1	Plekhd1	Cntnap5c	Shisa9	Ano1	Col9a2	Epha6	Cpa6	Shroom3
	Gm12128	Ppargc1a	Prkca	Glis3	Nxpe4	Gulp1	Miat	Gramd1b	Rreb1	Ebf3	Gm13481	Tmem163	Nos1ap	Dpp6	Pkib	Grm5	Arhgap36	Sgcz	Galntl6	Gabrg3	Unc5d	Plcl1	Epha3	Ntng1	Ugt8a
	Gabrg3	Kcnd2	Pcsk2	Stk32a	Prkg1	Htr2a	Itpr1	Ebf1	Cacna1d	Kcna4	Nek10	Trpm3	Tmem108	Col6a3	Unc5d	Adgrl3	Dock2	Trpm3	Gm2516	Cpne4	Agbl1	Ntng1	Inpp4b	Ebf1	Daam2
	Alk	March3	Efna5	Epb41	Pde7b	Dkk2	Adcy8	Fbn2	Rps6ka3	Tll2	Sall3	Prkcb	Rbfox1	Nav2	Akap13	Cux2	Galnt14	Pmp22	Cdh6	A830018L16Rik	Pard3b	Nos1	B3galt1	Pcdh15	Gm3764
AUROC	0	1	2	3	4	5	6	7	8	9	10	11	12	13	14	15	16	17	18	19	20	21	22	23	24
	Tenm2	Htr1f	Adamtsl1	Elmo1	Nkain2	Dlgap1	Cacna2d3	Grm8	Rora	Erbb4	Fam19a2	Ntm	Sgcd	Unc5d	Grik1	Ntng1	Cpne4	Elmo1	Ndst4	Unc13c	Gm28905	Cpne4	Unc13c	Kcnh7	St18
	Csmd1	Lgr5	Zfp804b	Cacna2d3	Kcnt2	Ryr3	Pex5l	Mgat4c	Sgcd	Fbn2	Dcc	Car10	Frmpd4	Lrrc7	Ebf1	Gm32647	Ntng1	Kctd16	Grid2	Gpc6	Plcb4	Ntng1	Adamtsl1	D5Ertd615e	Qk
	Ankfn1	Plekhg1	Grm5	Sgcz	Grm5	Plekhg1	Elmo1	Hs6st2	Frmpd4	Grm1	Ntm	Mpped2	Slc24a3	Kcnt2	Tmtc2	Dgkb	AC129186.1	9530059O14Rik	Cdh18	Grm7	Gabrg3	Plcl1	Gabrg3	Fgf13	Mbp
	Thsd7b	Ryr3	Vwc2	Nfia	Galnt13	Htr1f	Sv2b	Gpc5	Stxbp6	Mgat4c	Rmst	Prkcb	Stxbp6	Hs6st3	Postn	Mgat4c	Ncam2	Sgcz	C130073E24Rik	Ptprt	Vsnl1	AC129186.1	Dgkb	Nav3	Prr5l
	Ptchd4	Dlgap1	Tshz2	Pex5l	Cdh6	Grip1	Pdgfd	Lrrc4c	Slc24a3	Trabd2b	March1	Celf2	Sgcz	Shisa9	Ralyl	Cadm1	Nkain2	Pex5l	Tenm3	Gm32647	Dpyd	Gpc3	Galnt17	Gabrg3	Plp1
	Pde1a	Opcml	Cdh13	Ghr	Galntl6	Lgr5	Tapt1	Syt1	Svil	Cdh8	Lrrc4c	Asic2	Rps6ka3	Asic2	Kcnh7	Oprm1	Plcl1	Epb41	Galnt13	Gabrg3	Dock4	Ncam2	Negr1	Piezo2	Rnf220
	Fbxl7	Esrrg	Ppp2r2b	9530059O14Rik	Plxdc2	Kcnd2	Prune2	Fgf13	Sgcz	Chrm3	Csmd1	Gm40841	Galnt18	Dock4	Gpc6	Sema6d	Ctnna3	Tapt1	Galntl6	Zeb2	Unc5d	Egfem1	Cntn3	Unc5d	St6galnac3
	A830018L16Rik	Npas3	Ptprt	4930419G24Rik	Nrg1	Shisa6	Ghr	Sorcs1	Cacna1d	Dock4	C130073E24Rik	Trpm3	Svil	Plekha5	Pcdh15	Grm5	Egfem1	Stk32a	Gm45323	A830018L16Rik	D5Ertd615e	Nkain2	Epha6	Dock4	Erbb4
	Lsamp	Shisa6	Aff3	Sv2b	Prkg1	Rbfox1	9530059O14Rik	Cadm1	Nos1ap	Grm7	Meis2	Unc13c	D430041D05Rik	Astn2	Akap13	Zbtb7c	Kitl	Kctd8	Magi2	Shisa9	Klhl29	Meis2	Fam19a2	Mast4	Slc24a2
	Maml2	Grip1	Prkg1	Tapt1	Maml2	Esrrg	Nfia	Lingo2	Galnt18	Fgf13	Gm28905	A330008L17Rik	Plch1	Fras1	Unc5d	Adgrl3	Gpc3	Prune2	Cntnap5c	Htr2c	Pard3b	Rorb	Inpp4b	Tmtc2	Ctnna3
	Lingo2	Kirrel3	Nrxn3	Cntn5	Unc5d	Npas3	Miat	Grm1	Ssbp2	Sorcs3	Lsamp	Slc35f4	Esrrg	Foxp1	Mast4	Galntl6	Cpa6	Rora	Aff3	Tenm4	Shisa9	Ptprk	B3galt1	Fras1	Cdh20
	Foxp2	Rbfox1	Dach1	Nr3c2	Pde7b	Ank3	Nos1ap	Camk2d	Plch1	Cpa6	Maml2	C130071C03Rik	Thsd7a	Ppp2r2b	Mdga2	Il1rap	Robo2	Cacna2d3	Negr1	Gm28928	Pcdh15	Kitl	Adgrl2	Ntng1	Pde4b
	Gabrg3	Kcnd2	Pip5k1b	Epb41	Nox4	Opcml	Etl4	Ptprm	Tmem108	Zfp804b	Olfm3	Mtus2	Grik2	Dpp6	Gabrb1	Plxdc2	Man1a	Kcnip4	Gm45341	Dock4	Tenm1	Nos1	Ext1	Ebf1	Enpp2
	Nav2	Malat1	Plcl1	Nos1ap	Aff3	Otud7a	Kalrn	Rxfp1	Esrrg	Cadm1	Pde1c	Rbfox1	Tmem108	Prkg1	Adgrl2	Cux2	Ptprk	Zfp385b	Cdh6	Gabrg1	Oxr1	Man1a	Qrfpr	Pcdh15	Mobp
	Kitl	Gfra1	Nos1	Prune2	Cacna1e	Hcn1	Itpr1	Tmem132c	Rps6ka3	Grid1	Nrxn3	Cdk14	Ssbp2	Nav2	Fgf13	Nkain2	Meis2	Tbc1d4	Gria2	Fras1	Plekha5	Ext1	Gm30382	Oxr1	Neat1
	Klhl1	Otud7a	Msi2	Plcb1	Ccbe1	Epb41l3	Epb41	Fbn2	D430041D05Rik	Cdh4	Cdh10	Dscaml1	Nos1ap	Pcdh11x	Frmd4b	March1	Epha6	Nos1ap	Pcdh7	Plekha5	Hpgds	Cpa6	Prr16	Klhl1	Phlpp1
	Khdrbs3	Hcn1	Prkca	Stk32a	Mme	Kirrel3	Fryl	Xkr4	Caln1	Lhfpl3	Cntnap5a	Ebf3	Cacna1d	Tenm1	Rmst	Unc5c	Prima1	Ghr	Dmd	Sorcs1	Btbd11	Pde7b	Nell1	Slc8a1	Tcf4
	Cdh11	Kcnip1	Efna5	Rora	C130073E24Rik	Gria3	Sema6a	Chrm3	C1qtnf4	St6galnac3	Tenm3		Ctnna2	Zeb2	Gm30382	Neat1	Zbtb7c	Etv6	Hmcn1	Mvb12b	Rmst	Epha6	Epha7	Prkg1	Dscaml1
	Prlr	Gria3	Htr2c	Itpr1	Cux2	Gfra1	Rgs7bp	Penk	Gm43122	Plpp4	Mgat4c		Utrn	Grid2	Chrm3	Nxpe4	Astn2	Mctp2	Cntn4	Ntrk3	Slc2a13	Arhgap36	Gabrg1	Shisa9	Tmeff2
	Slit3	Creb5	March1	Nell2	Edil3	Rgs7	Rph3a	Sorcs3	Specc1	Prkg1	Efna5		Spock1	Cacna1e	Oxr1	Cartpt	Zfp804b	Spock1	Unc5d	Eln	Sema3a	Col11a1	Nos1	Rmst	Dock10
Preganglionic motor neurons
WILCOX	0	1	2	3	4	5	6	7	8	9	10	11	12	13	14	15	16	17	18	19	20	21	22
	Tenm2	Ccbe1	Erbb4	Rbfox1	Ndst4	Grik1	D5Ertd615e	Grm8	Ptprt	Fgf10	Cpne4	Sema5a	Dcc	Grm8	Unc13c	Tox	Ptprk	Unc13c	Gm43948	Etv1	St18	Tox	Slc26a7
	Ptchd4	Nkain2	Trabd2b	Hcn1	Cdh18	Postn	Fras1	Gpc5	Pcsk2	Ntng1	Ptprk	Pcdh11x	Fam19a2	Hs6st2	Bnc2	Adamts18	Gpc3	Trpc3	Fam19a2	D5Ertd615e	Prr5l	Ctsc	Penk
	Ankfn1	Nox4	Chrm3	Caln1	C130073E24Rik	Tmtc2	Agbl1	Hs6st2	Tox	Oprm1	AC129186.1	Gm21949	Fam19a1	Rxfp1	Gpc6	Mdga1	Rorb	Gm30382	Dcc	Piezo2	Mobp	Ccbe1	Sst
	Foxp2	Galntl6	Grm1	Gria3	Tenm3	Gm30382	Grip1	Mgat4c	Gm26883	Gm32647	Gpc3	Unc5d	Gm43948	Penk	Gm28928	Col5a3	Slc16a12	Fstl4	Fam19a1	Fras1	Bcas1	Ptprt	Rxfp1
	Zfp804a	Cdh6	Reln	Fam19a1	Gm45323	Synpr	Ano1	Lrrc4c	Kirrel3	Fat3	Rorb	Lrrc7	Ntm	Zfhx3	Synpr	Lmo3	Palld	Adgrl2	Gm26911	Kcnh7	Ugt8a	Grm5	Tmem132c
	Thsd7b	Kcnt2	Cpa6	Pex5l	Galnt13	Adgrl2	Plcz1	Rbfox1	Adamtsl1	Cartpt	Palld	Rgs6	Pde1c	Arhgap6	Fras1	Ptprt	Arhgap36	Gabrg1	Pde1c	Pappa2	Mag	Galnt13	Zfhx4
	Agmo	Galnt13	Cdh8	Fat3	Gm45341	Ebf1	Gabrg3	Tmem132c	Zfp804b	Piezo2	Slc16a12	Fras1	Rmst	Tmem132c	Gabrg1	St6galnac5	AC129186.1	Epha3	Rmst	Mast4	Aspa	Plscr4	Hs6st2
	Pde1a	Edil3	Mgat4c	Adcy8	Grid2	Pkib	Etv1	Rxfp1	Pld5	Rspo3	A630012P03Rik	Asic2	4930445B16Rik	Sst	Eln	Pld5	Cpne4	Nell1	Ntm	Tmtc2	Mog	Tenm3	Gm15261
	Opcml	Cdh12	Rxfp1	Ebf2	Hhip	Col12a1	Tenm1	Grm1	Adamts18	Il1rap	Gm14582	Hs6st3	Lrrc4c	Adra1a	Gm32647	Arpp21	Gm14697	Qrfpr	Cdh10	Pcdh15	Sec14l5	Kcnq5	Sytl5
	Cdh11	Vav3	Plce1	Fstl4	Aff3	Ralyl	Gm28905	Penk	Tshz2	Mamdc2	Ntng1	Galnt13	Gm26911	Zfhx4	Grm7	Mtnr1a	Rspo3	Inpp4b	Nek10	Fgf13	Cdh19	Adamts18	Eya4
	Prlr	Cartpt	Fbn2	Dscaml1	Gas7	Fn1	Klhl29	Zfhx3	Vwc2	Etv1	Lama2	Cdh20	Gm28905	Frmd6	Ptprt	Pcsk2	Lama2	Smoc2	Sall3	Oxr1	Fa2h	C130073E24Rik	Arhgap6
	A830018L16Rik	Grm5	Plpp4	Sox5	Zfp804b	Adamts19	Pard3b	Gm15261	Dach1	Neat1	Ctnna3	Csmd2	Cdh10	Slc26a7	C130060K24Rik	Pip5k1b	Galnt14	Fam19a2	Gm28905	Ntng1	Shroom3	Htr2c	Adra1a
	Hpgds	Maml2	Grm7	Mpped2	Gm2516	Pcdh15	Oxr1	Sst	Arpp21	Galntl6	Man1a	Arhgap24	4930555F03Rik	Eya4	Slco3a1	Tmem132d	Pamr1	Ror1	Lrrc4c	Gabrg3	Gjc3	Aff3	Zfhx3
	Nfib	Plxdc2	Ebf3	C130071C03Rik	Cdh6	Mdga2	Hpgds	4930445B16Rik	Cdh13	Gria4	Nkain2	Dpp6	Rasgrf1	Sulf1	A830018L16Rik	Dach1	Ntng1	Cntn3	Tmeff2	Grip1	Myo1e	Nrg1	Sulf1
	Gm12128	Gm10248	Cntn5	Sgpp2	Hmcn1	Mast4	Plcb4	Arhgap6	Pip5k1b	Dgkk	Ncam2	Ext1	Gm45321	Tnfaip8l3	Gabrg3	Kirrel3	Man1a	Prr16	Olfm3	Rmst	Hepacam	Prkg1	Rbfox1
	Csmd1	Chodl	Cdh4	Bcl11a	Pcdh7	Gpc6	Plekha5	Adra1a	Prkg1	Col25a1	Rspo3	Rspo2	Fgf10	Sytl5	Shisa9	Vwc2	Cdkl4	Slc35f4	Edil3	Chn2	Apod	Gm45323	Gria3
	Fbxl7	Nrg1	Tll2	Pax2	Lypd6	Chrm3	Vsnl1	Frmd6	Grm5	Nckap5	Plcl1	Shisa9	Pdzrn3	Hoxd11	Tenm4	Adamtsl1	Npy1r	Adamtsl1	Mkx	Nav3	Plekhg1	Crp	Ano4
	Pcdh7	Fam20a	Grid1	Epha4	Ctnna2	Gabrg1	Gm32828	Syt1	Nrxn3	Edil3	Arhgap36	Ppp2r2b	March1	Ppef1	Htr2c	Tshz2	Plcl1	Gabrg3	March1	Pard3b	Dscaml1	Kcnt2	Grm8
	Maml2	Hs3st1	Hoxd11	Mef2c	Aldh1a1	Sema3e	Unc5d	Zfhx4	Msi2	Sh3rf3	Gm32828	Foxp1	Meis2	Ptprm	Zeb2	Adam23	Isl1	Tiam2	Prr16	Klhl1	Aox1	Frem1	Frem2
	Adarb2	Vcan	Gulp1	D030068K23Rik	4930555F03Rik	Kcnh7	Daam2	Tmem132cos	Tmem132d	Gm20754	Dock2	Cntn3	Tmeff2	Gpc5	Postn	Frem1	Cyp11b1	Epha6	Maml2	A830018L16Rik	Plp1	Cdh6	Gpc5
AUROC	0	1	2	3	4	5	6	7	8	9	10	11	12	13	14	15	16	17	18	19	20	21	22
	Tenm2	Nkain2	Erbb4	Rbfox1	Cdh18	Grik1	Grip1	Grm8	Ptprt	Ntng1	Cpne4	Pcdh11x	Dcc	Grm8	Gpc6	Ptprt	Cpne4	Unc13c	Dcc	D5Ertd615e	St18	Grm5	Rbfox1
	Csmd1	Kcnt2	Grm1	Hcn1	Tenm3	Tmtc2	Gabrg3	Mgat4c	Gm26883	Gm32647	AC129186.1	Unc5d	Fam19a2	Mgat4c	Unc13c	Arpp21	AC129186.1	Inpp4b	Fam19a2	Kcnh7	Mbp	Galnt13	Hs6st2
	Ankfn1	Galnt13	Trabd2b	Rora	Ndst4	Ralyl	D5Ertd615e	Gpc5	Adamtsl1	Fat3	Ntng1	Lrrc7	Ntm	Lrrc4c	Grm7	Pip5k1b	Ntng1	Adamtsl1	Ntm	Mast4	Pex5l	Ptprt	Gpc5
	Ptchd4	Galntl6	Fbn2	Gria3	Grid2	Ebf1	Tenm1	Lrrc4c	Kirrel3	Oprm1	Ctnna3	Rgs6	Lrrc4c	Hs6st2	Ptprt	Pld5	Plcl1	Gabrg3	Rmst	Piezo2	Rnf220	Tenm3	Grm8
	Thsd7b	Nrg1	Mgat4c	Caln1	C130073E24Rik	Postn	Klhl29	Hs6st2	Zfp804b	Galntl6	Nkain2	Asic2	Rmst	Ptprm	Gm32647	Vwc2	Gpc3	Nell1	Cdh10	Tmtc2	Prr5l	Kcnq5	Hdac9
	A830018L16Rik	Cdh6	Chrm3	Spock1	Galnt13	Pcdh15	Oxr1	Syt1	Tshz2	Gria4	Ncam2	Hs6st3	Cdh10	Gpc5	A830018L16Rik	Adamtsl1	Man1a	Cntn3	Lrrc4c	Pcdh15	Plp1	Aff3	Ano4
	Pde1a	Grm5	Cdh8	Fat3	Aff3	Mdga2	Pard3b	Rbfox1	Vwc2	Il1rap	Man1a	Galnt13	4930555F03Rik	Syt1	Gm28928	Tshz2	Rorb	Kcnd2	Tmeff2	Oxr1	Cdh20	Htr2c	Robo1
	Opcml	Edil3	Grm7	Pex5l	Gm45323	Mast4	Plcb4	Grm1	Pld5	Mgat4c	Plcl1	Sema5a	Pde1c	Rbfox1	Gabrg3	Adam23	Ptprk	Epha6	Pde1c	Fgf13	Qk	C130073E24Rik	Mgat4c
	Zfp804a	Vav3	Grid1	Car10	Gm45341	Gm30382	Plekha5	Epha5	Cdh13	Edil3	Gpc3	Csmd2	March1	Tmem132c	Gabrg1	Tmem132d	Sema6a	Galnt17	Olfm3	Fras1	Slc24a2	Prkg1	Ptprm
	Foxp2	Ccbe1	Cntn5	Adcy8	Zfp804b	Adgrl2	Vsnl1	Ptprm	Pcsk2	Cadm1	Ptprk	Dpp6	Gm28905	Camk2d	Slco3a1	Tox	Nkain2	Negr1	March1	Ntng1	Npas3	Nrg1	Gria3
	Cacnb2	Plxdc2	Dock4	Esrrg	Cdh6	Gpc6	Fras1	Cadm1	Dach1	Dgkb	Egfem1	Ext1	Gm45321	Grm1	Shisa9	Msi2	Ncam2	Dgkb	Edil3	Gabrg3	Tmeff2	Kcnt2	Tmem132c
	Pcdh15	Maml2	Cdh4	Cacna2d3	Pcdh7	Kcnh7	Gm28905	Rxfp1	Arpp21	Nkain2	Robo2	Shisa9	Tmeff2	Sorcs1	Tenm4	Kirrel3	Egfem1	Adgrl2	Gm28905	Grip1	Dock10	Tox	Lrrc4c
	Cdh11	Cdh12	Cpa6	Ano4	Ctnna2	Akap13	Unc5d	Lingo2	Pip5k1b	Mctp1	Rorb	Ppp2r2b	Csmd1	Penk	Htr2c	Dach1	Meis2	Gm30382	Chrm2	Nav3	Enpp2	Gm45323	Syt1
	Pcdh7	Nox4	Sorcs3	Ntm	Dmd	Gabrb1	Gria1	Fgf13	Prkg1	Nckap5	Cpa6	Nebl	Cntnap5a	Arhgap6	Zeb2	Prkg1	Arhgap36	Prr16	Meis2	Klhl1	Elmo1	Kcnc2	Arhgap6
	Fbxl7	Khdrbs2	Prune2	Slc24a3	Galntl6	Oxr1	Fam155a	Hdac9	Grm5	Piezo2	Palld	Foxp1	Rasgrf1	Rxfp1	Phactr1	Cdh13	Palld	Epha7	Maml2	A830018L16Rik	Nfia	Dpp10	Zfhx3
	Maml2	Nxpe4	Plpp4	Nr3c2	Gm2516	Chrm3	Agbl1	Sorcs1	Nrxn3	Cntnap5b	Dock2	Kcnt2	Meis2	Zfhx3	Mvb12b	Pcsk2	Ext1	Fam19a2	Nrxn3	Pard3b	Dscaml1	Cdh6	Ryr3
	Klhl1	Pde7b	Gulp1	Sgcz	4930555F03Rik	Dcc	Hpgds	Camk2d	Msi2	Nkain3	Meis2	Cntn3	Olfm3	Cadm1	Eln	Zfp804b	Cntnap2	Ext1	C130073E24Rik	Rmst	Plekhg1	Plscr4	Penk
	Adgrb3	Ntng1	Plce1	Glra1	Unc5d	Unc5d	Csmd2	Ryr3	Adam23	Pdzrn4	Rbms3	Gm21949	Fam19a1	Ano4	Fras1	Grm5	Pvt1	Tnr	Prr16	Ebf1	Ano4	Ccbe1	Rxfp1
	Hpgds	Nrg3	Mtus2	Etl4	Ppp2r2b	Frmd4b	Pid1	Tmem132c	Tox	Adgrl3	Kitl	Fam155a	Inpp4b	Hdac9	Grid1	Slc4a4	Epha6	Epha3	Csmd1	Plcb1	Mobp	4930555F03Rik	Gm28928
	Adarb2	Ptprz1	Efr3b	Specc1	Gm45321	Gabrg1	Creb5	Ano4	Aff3	9530059O14Rik	Epha6	Arhgap24	Gm2516	Epha5	Ntrk3	Plcl1	Lrrtm3	B3galt1	Cntnap5a	Dock4	St6galnac3	Nwd2	Grm1
Alpha motor neurons
WILCOX	0	1	2	3	4	5	6	7	8	9	10	11	12	13
	Rora	Gm13269	Ctnna3	Etl4	Trank1	Cpne4	Megf11	Prom1	Gm6213	Cdh8	Mpped2	Zeb2	Cpne4	Srd5a2
	Sgcd	Gm26804	4930419G24Rik	Pdgfd	Plppr1	Col5a1	Kcnq5	Clca3a1	Erbb4	A330008L17Rik	Kcnh7	Grm5	Fign	Vwa5b1
	Esrrg	Ube3a	Gm37459	Ptchd4	Dcx	Tmem132d	Prkcb	Gab1	Gm32647	Asic2	Ror2	Prkg1	Tmem132d	Egflam
	Galnt18	Gm15398	A330015K06Rik	Miat	Chrm3	Hcrtr2	Mctp1	AA986860	Gm2164	Edil3	Srd5a2	Galntl6	Gm37240	Prkcq
	Dlgap1	Rora	Grip1os2	Cacna2d3	Plppr5	Fign	Gm28928	Mctp2	Ralyl	Epb41l4a	Ppp1r1c	Stac	Atp2b4	Prdm6
	Crtac1	Gm21798	Gm45321	Grip1	Bcl11a	Plod2	Layn	Kcnip4	Tox3	Cntn5	Pirt	Dgkb	Hcrtr2	Sox6
	Adcy8	9630028H03Rik	Lrtm1	Rbfox3	Grm5	Klhl1	Chodl	Hoxd11	Ptprt	Piezo2	Hoxd11	Cep290	Gm13269	Fbn2
	Dner	Nrg3os	Fgf14	Kalrn	Mpped2	Gm30382	Cdh6	Alk	Mgat4c	Gm11418	Shisa9	Gm26917	Necab1	Gm7271
	Grm1	Gm36975	4930555F03Rik	Dgkg	Ntm	Rnf112	Maf	Tshr	Egfem1	Galnt13	Cntnap3	Tshz3	B3galt1	Syt6
	Frmpd4	A330015K06Rik	Gm48321	Pacsin2	Htr4	Atp2b4	Prkch	Serping1	Galntl6	Celf4	Kcnip4	Cacna2d1	Gm15398	Gulp1
	Grm7	Macrod2os1	4921539H07Rik	Tns1	Kcnmb2	Necab1	Csmd3	Glis3	Negr1	Sema3e	Rgs9	Slc4a2	Gm30382	Tm4sf1
	Sdk2	Sorbs2os	4930445B16Rik	Sorbs1	Cacna1e	A4galt	Grip1	Chl1	Cdh9	Rbfox1	Camk2a	Tpr	4930419G24Rik	Slc44a5
	Gpc6	Dock2	Gm43376	Ano4	Ebf3	Plscr4	Ano3	Rps6ka5	Celf4	Rasgrf2	Slc44a5	Chd2	Grik1	Hs3st4
	Luzp2	4930445B16Rik	Gm16168	Adamtsl5	Grik3	Grik1	Dgkg	Gm16685	Zmat4	Fgf13	Zbtb20	Cntnap1	Lysmd4	Sema5a
	Prkcd	Fgfr2	Gm47027	Gna14	Gm15800	Col4a2	Pitpnc1	Trpm3	Msi2	Gm32647	Ankrd33b	Nefh	Grk3	Fam19a1
	Rreb1	Gm32036	Gm12353	Tiam1	Lrrc16a	Adgrl2	Cacna1a	Tox	Meis2	Ak5	Qrfpr	Sept4	Ube3a	Hunk
	Vav3	1700109K24Rik	A230009B12Rik	Grin3a	A930011G23Rik	Ptprt	Pex5l	Pde1a	Kcnc2	Olfm3	Syt16	Smarcc2	Ptprt	Cacna1e
	Utrn	Gm20275	Gm47134	Dpyd	Thsd7b	Tshr	Ptprj	Tmem132d	Cntnap4	Sema6d	Syt17	Prdm2	Kcnip4	Slc17a6
	Mical2	Sgcd	Grip1os1	Uvrag	Scn2a1	Gm38399	Ppp3ca	Pcdh9	Alcam	Arhgef28	Grik1	Ophn1	Gm26804	Kcnd2
	Plch1	4833422C13Rik	Nell1os	Ccdc88c	RP24-274B19.1	Negr1	Nrp2	Abca1	St6galnac5	Sema3d	Atp2b4	Zfp536	Atp5o	Shisa9
AUROC	0	1	2	3	4	5	6	7	8	9	10	11	12	13
	Rora	Gm26804	Ctnna3	Etl4	Ntm	Tmem132d	Prkcb	Kcnip4	Erbb4	Cdh8	Kcnh7	Prkg1	Tmem132d	Gulp1
	Sgcd	Ube3a	4930419G24Rik	Pdgfd	Grm5	Col5a1	Mctp1	Rps6ka5	Gm32647	Asic2	Kcnip4	Galntl6	Cpne4	Fam19a1
	Esrrg	Gm13269	A330015K06Rik	Ptchd4	Plppr1	Cpne4	Gm28928	Trpm3	Ralyl	Edil3	Zbtb20	Grm5	Fign	Kcnd2
	Galnt18	Gm15398	Gm37459	Miat	Asic2	Fign	Cdh6	Mctp2	Mgat4c	Cntn5	Astn2	Dgkb	Gm37240	Tshz2
	Dlgap1	Rora	Gm45321	Cacna2d3	Cacna1e	Gm30382	Grip1	Glis3	Ptprt	A330008L17Rik	Shisa9		B3galt1	Cacna2d1
	Crtac1	Nrg3os	Fgf14	Grip1	Opcml	Rnf112	Csmd3	Pde1a	Egfem1	Galnt13	Gria1		Gm13269	Sox6
	Adcy8	Gm36975	Grip1os2	Rbfox3	Nav3	Adgrl2	Kcnq5	Gab1	Galntl6	Celf4	Dgkh		Gm15398	Rbfox1
	Dner	9630028H03Rik	4930555F03Rik	Kalrn	Chrm3	Ptprt	Megf11	Tmem132d	Negr1	Rbfox1	Mpped2		4930419G24Rik	Oxr1
	Grm1	A330015K06Rik	Lrtm1	Dgkg	Tenm4	Col4a2	Ano3	Prom1	Gm2164	Fgf13	Celf4		Gm30382	Slc44a5
	Frmpd4	Gm21798	4930445B16Rik	Tns1	Gabrg3	Klhl1	Dgkg	Pcdh9	Celf4	Rasgrf2	Slc44a5		Atp2b4	Srd5a2
	Grm7	Fgfr2	Gm16168	Pacsin2	Cdh8	Negr1	Pitpnc1	B3galt1	Msi2	Ak5	Meg3		Lysmd4	Cacna1e
	Gpc6	Sorbs2os	Gm48321	Sorbs1	Prkcb	Hcrtr2	Cacna1a	Alk	Zmat4	Olfm3	Cdh4		Ube3a	Sema5a
	Sdk2	Sgcd	Ube3a	Ano4	Unc13c	Gm38399	Pex5l	Clca3a1	Cntnap4	Epb41l4a	Asic2		Ptprt	Prr16
	Luzp2	Gm20275	Sorbs2os	Tiam1	Cdk14	Nav1	Ppp3ca	Gm38399	Kcnc2	Gm32647	Negr1		Kcnip4	Hs3st4
	Vav3	Dock2	Gm43376	Grin3a	Kcnd2	Gabrb1	Ptprj	Htr1f	Alcam	Sema6d	Grm5		Gm26804	Meis2
	Utrn	4930445B16Rik	Gm12353	Dpyd	Kirrel3	Atp2b4	Rgs7bp	Chl1	Meis2	Pld5	Kcnq3		Atp5o	Mast4
	Mical2	Gm32036	Grip1	Uvrag	Trank1	B3galt1	Chodl	Ctnna2	Unc5d	Tenm3	Grik1		Negr1	Ar
	Plch1	Macrod2os1	9630028H03Rik		Erc2	Grik1	Plxdc2	Tshr	Caln1	Egfem1	Tmem108		Cdh12	Egflam
	Nos1ap	4932443L11Rik	Gm36975		Slc8a1	Epb41l3	Maf	Nav1	March3	Dab1	Nrxn3		Gm36975	Gm28928
	Cdh20	1700109K24Rik	Lysmd4		Zfp804b	Sema6d	Cntnap5c	Sorbs2	Tox3	Lsamp	Atp2b4		Gabrb1	Shisa9
