# Supplementary material for: A harmonized atlas of mouse spinal cord cell types and their spatial organization
Source: Nat Commun. 2021 Sep 29;12:5722. doi: 10.1038/s41467-021-25125-1 (PMC8481483; doi:10.1038/s41467-021-25125-1)
Supplement: Supplementary file 6 — Supplementary Table 2 [file 41467_2021_25125_MOESM6_ESM.xlsx]

## Sheet: Sheet1
Absolute #s of Cells/Nuclei per Cluster										Cluster % Composition per Study
	Sathyamurthy	Hayashi	Haring	Rosenberg	Zeisel	Baek	total				Sathyamurthy	Hayashi	Haring	Rosenberg	Zeisel	Baek	total
MN-alpha	28	0	0	209	0	0	237			MN-alpha	11.8143	0	0	88.1857	0	0	100
MN-gamma	12	0	0	76	0	0	88			MN-gamma	13.6364	0	0	86.3636	0	0	100
PGC	9	0	0	77	0	0	86			PGC	10.4651	0	0	89.5349	0	0	100
CSF-cN	31	0	3	71	20	1	126			CSF-cN	24.6032	0	2.38095	56.3492	15.873	0.793651	100
Excit-1	93	0	12	139	22	0	266			Excit-1	34.9624	0	4.51128	52.2556	8.27068	0	100
Excit-2	37	0	14	60	6	0	117			Excit-2	31.6239	0	11.9658	51.2821	5.12821	0	100
Excit-3	111	2	25	131	54	0	323			Excit-3	34.3653	0.619195	7.73994	40.5573	16.7183	0	100
Excit-4	148	0	13	193	40	0	394			Excit-4	37.5635	0	3.29949	48.9848	10.1523	0	100
Excit-5	245	0	19	289	32	0	585			Excit-5	41.8803	0	3.24786	49.4017	5.47009	0	100
Excit-6	182	1	9	194	4	0	390			Excit-6	46.6667	0.25641	2.30769	49.7436	1.02564	0	100
Excit-7	0	0	0	235	0	0	235			Excit-7	0	0	0	100	0	0	100
Excit-8	111	0	22	141	22	0	296			Excit-8	37.5	0	7.43243	47.6351	7.43243	0	100
Excit-9	99	0	20	90	70	0	279			Excit-9	35.4839	0	7.16846	32.2581	25.0896	0	100
Excit-10	192	1	29	311	91	0	624			Excit-10	30.7692	0.160256	4.64744	49.8397	14.5833	0	100
Excit-11	37	0	18	96	15	0	166			Excit-11	22.2892	0	10.8434	57.8313	9.03614	0	100
Excit-12	67	0	12	88	12	0	179			Excit-12	37.4302	0	6.70391	49.162	6.70391	0	100
Excit-13	46	0	18	95	15	0	174			Excit-13	26.4368	0	10.3448	54.5977	8.62069	0	100
Excit-14	121	0	36	221	43	0	421			Excit-14	28.7411	0	8.55107	52.4941	10.2138	0	100
Excit-15	63	0	36	138	37	0	274			Excit-15	22.9927	0	13.1387	50.365	13.5036	0	100
Excit-16	233	0	75	337	76	0	721			Excit-16	32.3162	0	10.4022	46.7406	10.5409	0	100
Excit-17	0	0	2	316	0	0	318			Excit-17	0	0	0.628931	99.3711	0	0	100
Excit-18	131	2	47	192	70	0	442			Excit-18	29.638	0.452489	10.6335	43.4389	15.8371	0	100
Excit-19	152	0	49	196	56	2	455			Excit-19	33.4066	0	10.7692	43.0769	12.3077	0.43956	100
Excit-20	141	0	10	322	18	0	491			Excit-20	28.7169	0	2.03666	65.5804	3.66599	0	100
Inhib-1	401	2	64	410	31	0	908			Inhib-1	44.163	0.220264	7.04846	45.1542	3.4141	0	100
Inhib-2	232	2	73	376	44	0	727			Inhib-2	31.912	0.275103	10.0413	51.7194	6.05227	0	100
Inhib-3	52	0	23	92	48	0	215			Inhib-3	24.186	0	10.6977	42.7907	22.3256	0	100
Inhib-4	46	0	27	87	22	0	182			Inhib-4	25.2747	0	14.8352	47.8022	12.0879	0	100
Inhib-5	60	0	15	62	13	0	150			Inhib-5	40	0	10	41.3333	8.66667	0	100
Inhib-6	112	1	26	137	6	1	283			Inhib-6	39.576	0.353357	9.18728	48.4099	2.12014	0.353357	100
Inhib-7	121	1	34	184	13	0	353			Inhib-7	34.2776	0.283286	9.63173	52.1246	3.68272	0	100
Inhib-8	40	0	3	108	2	0	153			Inhib-8	26.1438	0	1.96078	70.5882	1.30719	0	100
Inhib-9	78	0	37	124	36	8	283			Inhib-9	27.5618	0	13.0742	43.8163	12.7208	2.82686	100
Inhib-10	60	0	38	70	50	3	221			Inhib-10	27.1493	0	17.1946	31.6742	22.6244	1.35747	100
Inhib-11	212	2	86	203	80	1	584			Inhib-11	36.3014	0.342466	14.726	34.7603	13.6986	0.171233	100
Inhib-12	120	0	40	161	21	0	342			Inhib-12	35.0877	0	11.6959	47.076	6.14035	0	100
Inhib-13	75	0	43	107	15	0	240			Inhib-13	31.25	0	17.9167	44.5833	6.25	0	100
Inhib-14	39	0	2	94	0	0	135			Inhib-14	28.8889	0	1.48148	69.6296	0	0	100
Excit-21	33	0	0	111	1	5	150			Excit-21	22	0	0	74	0.666667	3.33333	100
Excit-22	45	0	0	67	2	3	117			Excit-22	38.4615	0	0	57.265	1.7094	2.5641	100
Excit-23	103	1	2	127	1	1	235			Excit-23	43.8298	0.425532	0.851064	54.0426	0.425532	0.425532	100
Excit-24	32	0	1	183	0	0	216			Excit-24	14.8148	0	0.462963	84.7222	0	0	100
Excit-25	40	0	4	153	5	0	202			Excit-25	19.802	0	1.9802	75.7426	2.47525	0	100
Excit-26	9	1	2	145	0	0	157			Excit-26	5.73248	0.636943	1.27389	92.3567	0	0	100
Excit-27	26	0	0	62	0	1	89			Excit-27	29.2135	0	0	69.6629	0	1.1236	100
Excit-28	6	0	0	20	0	1	27			Excit-28	22.2222	0	0	74.0741	0	3.7037	100
Excit-29	80	0	0	71	0	3	154			Excit-29	51.9481	0	0	46.1039	0	1.94805	100
Excit-30	11	54	0	28	0	2	95			Excit-30	11.5789	56.8421	0	29.4737	0	2.10526	100
Inhib-15	95	21	2	214	0	0	332			Inhib-15	28.6145	6.3253	0.60241	64.4578	0	0	100
Inhib-16	74	0	12	225	0	0	311			Inhib-16	23.7942	0	3.85852	72.3473	0	0	100
Inhib-17	95	1	1	220	0	0	317			Inhib-17	29.9685	0.315457	0.315457	69.4006	0	0	100
Inhib-18	52	0	2	110	0	0	164			Inhib-18	31.7073	0	1.21951	67.0732	0	0	100
Inhib-19	27	1	8	100	3	0	139			Inhib-19	19.4245	0.719424	5.7554	71.9424	2.15827	0	100
Inhib-20	32	0	0	86	0	0	118			Inhib-20	27.1186	0	0	72.8814	0	0	100
Inhib-21	8	0	0	57	0	0	65			Inhib-21	12.3077	0	0	87.6923	0	0	100
Excit-31	115	0	5	597	0	2	719			Excit-31	15.9944	0	0.69541	83.032	0	0.278164	100
Excit-32	27	1	0	574	0	0	602			Excit-32	4.48505	0.166113	0	95.3488	0	0	100
Excit-33	1	0	0	172	0	8	181			Excit-33	0.552486	0	0	95.0276	0	4.41989	100
Excit-34	54	0	0	104	2	1	161			Excit-34	33.5404	0	0	64.5963	1.24224	0.621118	100
Excit-35	6	275	11	10	31	38	371			Excit-35	1.61725	74.124	2.96496	2.69542	8.3558	10.2426	100
Excit-36	130	31	1	30	0	0	192			Excit-36	67.7083	16.1458	0.520833	15.625	0	0	100
Excit-37	3	19	0	2	0	0	24			Excit-37	12.5	79.1667	0	8.33333	0	0	100
Excit-38	38	0	0	54	0	0	92			Excit-38	41.3043	0	0	58.6957	0	0	100
Inhib-22	72	1	2	174	0	1	250			Inhib-22	28.8	0.4	0.8	69.6	0	0.4	100
Inhib-23	195	1	1	312	1	2	512			Inhib-23	38.0859	0.195312	0.195312	60.9375	0.195312	0.390625	100
Inhib-24	50	0	2	85	0	2	139			Inhib-24	35.9712	0	1.43885	61.1511	0	1.43885	100
Inhib-25	27	0	0	79	0	0	106			Inhib-25	25.4717	0	0	74.5283	0	0	100
Inhib-26	9	0	0	25	0	0	34			Inhib-26	26.4706	0	0	73.5294	0	0	100
Inhib-27	41	0	6	572	0	0	619			Inhib-27	6.62359	0	0.969305	92.4071	0	0	100
TOTAL	5473	421	1042	11201	1130	86	19353			TOTAL	28.2799	2.17537	5.38418	57.8773	5.83889	0.444376
