# Supplementary material for: A harmonized atlas of mouse spinal cord cell types and their spatial organization
Source: Nat Commun. 2021 Sep 29;12:5722. doi: 10.1038/s41467-021-25125-1 (PMC8481483; doi:10.1038/s41467-021-25125-1)
Supplement: Supplementary file 7 — Supplementary Table 3 [file 41467_2021_25125_MOESM7_ESM.xlsx]

## Sheet: Sheet1
High Content RNA In Situ Set	Set 1	Set 2	Set 3	Set 4	Set 5	Set 6	Set 7	Set 8	Set 9	Set 10
	MNa	Excit-1	Excit-8	Excit-14	Inhib-1	Inhib-9	Excit-21	Inhib-15	Excit-31	Inhib-22
	MNg	Excit-2	Excit-9	Excit-15	Inhib-2	Inhib-10	Excit-22	Inhib-16	Excit-32	Inhib-23
	PGC	Excit-3	Excit-10	Excit-16	Inhib-3	Inhib-11	Excit-23	Inhib-17	Excit-33	Inhib-24
Clusters Probed	CSF-cN	Excit-4	Excit-11	Excit-18	Inhib-4	Inhib-12	Excit-24	Inhib-18	Excit-34	Inhib-25
	Excit-28	Excit-5	Excit-12	Excit-19	Inhib-5	Inhib-13	Excit-25	Inhib-19	Excit-35	Inhib-26
		Excit-6	Excit-13	Excit-20	Inhib-6	Inhib-14	Excit-26	Inhib-20	Excit-36	Inhib-27
			Excit-30	Excit-29	Inhib-7		Excit-27	Inhib-21	Excit-37
					Inhib-8				Excit-38
	Chat	Calb1	Calb2	Col5a2	Adamts5	Chat	Adamts2	Ccbe1	Gm26673	Calb1
	Esrrg	Car12	Car12	Dcx	Cdh3	Gal	Bcl11a	Gabra1	Ism1	Chrna7
	Gfra3	Cck	Gbx2	Enpp1	Gad2	Mlxipl	Cdh23	Gad2	Lhx9	Esrrb
	Htr1f	Cpne4	Grp	Mdga1	Gbx1	Nos1	Cep112	Gpc3	Mdga1	Foxp2
	Nos1	Dach2	Nmur2	Megf11	Kcnip2	Npy	Lmx1b	Nfib	Pou6f2	Gad2
Target Genes	Pitx2	Dcx	Reln	Nmu	Klhl14	Pdyn	Nfib	Pax6	Prlr	Gata3
	Pkd2l1	Maf	Rreb1	Onecut2	Nppc	Qrfpr	Nms	Prox1	Rnf220	Gm26673
	Poln	Nts	Satb1	Pmfbp1	Rorb	Rspo3	Prox1	Satb2	Shox2*	Nr5a2
	Slc17a6	Prkcg	Slc17a6	Slc17a6	Runx2	Slc6a1	Satb1	Sema5b	Sim1	Pax2
	Slc6a1	Prkg2	Sntb1	Sox5	Rxfp2	Slc6a5	Slc17a6	Slc6a5	Slc17a6	Pou6f2
	Spp1	Rorb	Trhr	Tac1	Slc6a1	Sstr2	Tacr1	Tfap2b	Syt2	Slc6a5
		Slc17a6	Zim1	Tac2	Sorcs3	Vgf	Zfhx3	Zfhx3	Vsx2	Wt1
n cells (3 animals)	124	492	234	505	234	134	226	178	102	142
% Assigned to a Cluster	0.72	0.69	0.6	0.67	0.92	0.82	0.39	0.55	0.56	0.48
	+/-2	+/-4	+/-6	+/- 8	+/- 1	+/- 6	+/- 7	+/- 2	+/- 5	+/- 6
% Assigned to a Pair of Clusters	0.86	0.8	0.63	0.78	0.97	0.91	0.66	0.59	0.56	0.6
	+/-7	+/-0.5	+/-5	+/-9	+/-0.5	+/-4	+/-15	+/-2	+/-5	+/-5
