# Supplementary material for: A harmonized atlas of mouse spinal cord cell types and their spatial organization
Source: Nat Commun. 2021 Sep 29;12:5722. doi: 10.1038/s41467-021-25125-1 (PMC8481483; doi:10.1038/s41467-021-25125-1)
Supplement: Supplementary file 8 — Supplementary Table 4 [file 41467_2021_25125_MOESM8_ESM.xlsx]

## Sheet: Sheet1
Gene	Figure/Table	Prediction	Validation	Allen Institute (P56, lumbar)	Gensat (adult, lumbar)	Maniatis et al.
Camk2a	Fig 2	dorsal	3D, dorsal	dorsal	dorsal	dorsal
Prkcg	Fig 2	dorsal	S6B, dorsal	dorsal	dorsal	N/A
Kcnip3	Fig 2	dorsal	N/A	dorsal	N/A	dorsal
Nrgn	Fig 2	dorsal	N/A	broad	sparse dorsal	dorsal
Nos1	Fig 2	dorsal	N/A	dorsal	dorsal	broad
Plcb1	Fig 2	dorsal	3C, dorsal + MN	broad	N/A	dorsal
Grm5	Fig 2	dorsal	3C, dorsal	dorsal	N/A	dorsal
Gria2	Fig 2	dorsal	N/A	dorsal	broad	dorsal
Gria3	Fig 2	ventral	N/A	ventral bias	N/A	broad
Lrrtm3	Fig 2	ventral	N/A	broad	N/A	broad
Cntn5	Fig 2	ventral	N/A	N/A	N/A	N/A
Cdh18	Fig 2	ventral	N/A	N/A	N/A	N/A
Sdk1	Fig 2	ventral	3E, enriched IV-VIII	ventral bias	N/A	N/A
Bcan	Fig 2	ventral	N/A	broad	ventral bias	broad
Tnr	Fig 2	ventral	3E, enriched V-X	ventral bias	N/A	broad
Ptpn5	Fig 2	ventral	N/A	ventral bias	broad	broad/mid
Sox5	Fig 4	lam I-III	4D, lam I-III	N/A	N/A	enriched dorsal
Col5a2	Fig 4	lam I-III	4D, lam I-III	lam I-III	N/A	white matter
Tac1	Fig 4	lam I-III	4D, lam I-III	N/A	distributed	lam I-III
Nmu	Fig 4	lam I-III	4D, lam I-III	N/A	lam I-III	lam I-III
Tac2	Fig 4	lam I-III	4D, lam I-III	lam I-III	lam I-III	lam I-III
Enpp1	Fig 4	lam I-III	4D, lam I-III	N/A	N/A	white matter
Chat	Table 1	lam IX +	S6A, lam IX +	lam IX	lam IX	N/A
Spp1	Table 1	lam VII-IX	S6A, lam VII-IX	N/A	lam VII-IX and lam I-II	lam VII-IX
Esrrg	Table 1	lam VII-IX	S6A, lam VII-IX	lam V-IX	N/A	ventral bias
Pkd2l1	Table 1	lam X	S6A, lam X	lam X	N/A	N/A
Cpne4	Table 1	lam I-IV	S6B, lam I-IV	sparse lam I-IV	N/A	lam I-IV
Dach2	Table 1	lam I-IV	S6B, lam I-IV	not detected	N/A	N/A
Prkcg	Table 1	lam I-IV	S6B, lam I-IV	lam I-IV	N/A	N/A
Calb1	Table 1	lam I-IV	S6B, lam I-IV	lam I-IV	lam I-IV	lam I-IV
Nts	Table 1	lam I-IV	S6B, lam I-IV	lam I-IV	distributed	lam I-IV
Maf	Table 1	lam I-IV	S6B, lam I-IV		N/A	lam I-IV + white matter
Cck	Table 1	lam I-IV	S6B, lam I-IV	lam I-IV	lam I-IV	lam I-IV
Rorb	Table 1	lam I-IV	S6B, lam I-IV	lam I-IV + scattered	lam I-IV	dorsal bias
Reln	Table 1	lam I-IV	S6C, lam I-IV	lam I-IV + scattered	N/A	distributed
Trhr	Table 1	lam I-IV	S6C, lam I-IV	lam I-IV + IX	distributed	lam I-IV + VII-IX
Grp	Table 1	lam I-IV	not shown, lam I-IV	broad	lam I-IV	lam I-IV
Calb2	Table 1	lam I-IV	S6C, lam I-IV	lam I-IV + scattered	not detected	broad
Car12	Table 1	lam I-IV	S6C, lam I-IV	lam I-IV + scattered	lam I-IV	N/A
Nmur2	Table 1	lam I-IV	S6C, lam I-IV	lam I-IV	N/A	N/A
Rreb1	Table 1	lam I-IV	S6C, lam I-IV	lam I-IV + scattered	N/A	lam I-IV
Satb1	Table 1	lam I-IV	S6C, lam I-V	broad	N/A	dorsal bias
Zim1	Table 1	lam I-IV	not shown, lam I-IV	broad	N/A	N/A
Megf11	Table 1	lam IV-V	not shown, lam IV-V	N/A	N/A	broad
Mdga1	Table 1	lam IV-V	S6H, lam IV-VII	lam IV-VII	N/A	N/A
Sorcs3	Table 1	lam I-IV	S6D, lam I-IV	broad	N/A	lam I-IV
Adamts5	Table 1	lam I-IV	S6D, lam I-IV	N/A	N/A	white matter
Klhl14	Table 1	lam I-IV	not shown, lam I-IV	lam IV-VII	N/A	N/A
Nppc	Table 1	lam I-IV	S6D, lam I-IV	broad	N/A	lam I-IV
Rxfp2	Table 1	lam I-IV	S6D, lam I-IV	lam I-IV	N/A	N/A
Cdh3	Table 1	lam I-IV	S6D, lam I-IV	lam I-IV	lam I-IV	N/A
Kcnip2	Table 1	lam I-IV	S6D, lam I-IV	lam I-IV	lam I-IV	lam I-IV
Pdyn	Table 1	lam I-IV	S6E, lam I-IV	lam I-IV	lam I-IV	lam I-IV
Gal	Table 1	lam I-IV	S6E, lam I-IV	lam I-IV	lam I-IV	lam I-IV
Mlxipl	Table 1	lam I-IV	S6E, lam I-IV	N/A	N/A	N/A
Rspo3	Table 1	lam I-IV	not shown, lam I-IV	broad	lam I-IV	N/A
Npy	Table 1	lam I-IV	S6E, lam I-IV	lam I-IV	lam I-IV	lam I-IV
Qrfpr	Table 1	lam I-IV	S6E, lam I-IV	N/A	N/A	N/A
Lmx1b	Table 1	lam I-V	not shown, lam I-V	broad	N/A	lam I-IV
Zfhx3	Table 1	lam I-V	S6F, lam I-V	N/A	N/A	broad
Nms	Table 1	lam IV-V	S6F, lam I-V	N/A	not detected	N/A
Nfib	Table 1	lam IV-VII	S6F, lam I-V	broad	N/A	broad
Cep112	Table 1	lam IV-V	not shown, lam IV-V	N/A	N/A	N/A
Prox1	Table 1	lam IV-V	S6F, lam I-V	lam I-V	distributred + lam IV-V	white matter
Adamts2	Table 1	lam IV-V	not shown, lam IV-V	lam IV-VIII	N/A	broad
Pitx2	Table 1	lam X	S6A, lam X	lam X	sparse lam X	N/A
Onecut2	Table 1	lam V-VIII	not shown, lam V-VIII	lam V-VII	N/A	ventral bias
Pmfbp1	Table 1	lam IV-V	not shown, lam IV-V	lam IV-V	N/A	N/A
Gabra1	Table 1	lam IV-V	not shown, lam IV-V	lam IV-VII	N/A	lam IV-VI
Gpc3	Table 1	lam IV-V	not shown, lam IV-V	lam I/II and IV/V	N/A	white matter
Sema5b	Table 1	lam IV-V	S6G, lam IV-V	lam IV-VII	N/A	N/A
Ccbe1	Table 1	lam IV-V	not shown, lam IV-V	N/A	N/A	N/A
Pou6f2	Table 1	lam V-VII	S6H, lam V-VII	lam V-VII	N/A	N/A
Tfap2b	Table 1	lam IV-V	S6G, lam IV-V	lam IV-V	not detected	N/A
Gm26673	Table 1	lam VI-VIII	S6H&I, lam VI-VIII	N/A	N/A	ventral bias
Prlr	Table 1	lam VI-VIII	not shown, lam VI-VIII	lam I/II, VI-VII, X	N/A	lam I-VI, X
Vsx2	Table 1	lam VI-VIII	S6H, lam VI-VIII	lam VI-VII	lam I-IV, VII	N/A
Shox2	Table 1	lam VI-VIII	not shown, lam VI-VIII	lam VI-VIII	N/A	N/A
Foxp2	Table 1	lam VI-VIII	S6I, lam VI-VIII	lam VI-VIII	N/A	ventral bias
Esrrb	Table 1	lam VI-VIII	S6I, lam VI-VIII	N/A	N/A	N/A
Chrna7	Table 1	lam VI-VIII	S6I, lam VI-VIII	lam VII-VIII	distributed	N/A
