# Supplementary material for: A harmonized atlas of mouse spinal cord cell types and their spatial organization
Source: Nat Commun. 2021 Sep 29;12:5722. doi: 10.1038/s41467-021-25125-1 (PMC8481483; doi:10.1038/s41467-021-25125-1)
Supplement: Supplementary file 9 — Supplementary Table 5 [file 41467_2021_25125_MOESM9_ESM.xlsx]

## Sheet: 20 Nearest Cells
cluster	Putative Lineage	Nearest Delile Centroid (PC-distance)	20 Nearest Delile Cells (PC-distance)
CSF-cN	V2b	V2b.2	V2b.2	14	8.03289
CSF-cN			V2b.4	6	7.62082
Excit-01	dI3/dI5	dI3.3	dl5.4	9	13.0288
Excit-01		dI5	dl3.3	6	13.0261
Excit-01			dl2.2	4	13.6363
Excit-01			dl2.1	1	14.0226
Excit-02	dI5	dI3.3	dl5.4	16	11.7349
Excit-02		dI5	dl3.3	3	10.9507
Excit-02			dl5.5	1	11.7694
Excit-03	dI5	dI3.3	dl5.4	15	11.5399
Excit-03		dI5	dl5.5	3	11.8025
Excit-03			dl3.3	2	11.8025
Excit-04	dI5	dI3.3	dl5.4	14	10.8324
Excit-04		dI5	dl5.5	4	10.7718
Excit-04			V2b.4	1	10.0272
Excit-04			dl3.3	1	10.588
Excit-05	dI5	dI3.3	dl5.4	13	8.4708
Excit-05		dI5	dl5.5	7	8.4201
Excit-06	dI5	dI3.3	dl5.4	9	8.33228
Excit-06		dI5	dl5.5	8	7.86811
Excit-06			dl2.1	1	7.62138
Excit-06			dl4.5	1	8.25914
Excit-06			dl3.3	1	8.26673
Excit-07	dI5	dI3.3	dl5.5	9	6.74361
Excit-07		dI5	dl5.4	8	6.53946
Excit-07			dl3.3	3	7.18064
Excit-08	dI3/dI5	dI3.3	dl5.4	10	8.60817
Excit-08		dI5	dl3.3	6	8.81983
Excit-08			dl5.5	3	8.71897
Excit-08			dl4.6	1	8.77024
Excit-09	dI5	dI3.3	dl5.4	9	8.78548
Excit-09		dI5	dl5.5	6	9.54892
Excit-09			dl3.3	3	8.85527
Excit-09			dl4.6	1	8.43086
Excit-09			dl5.3	1	9.00956
Excit-10	dI5	dI3.3	dl5.4	15	6.63502
Excit-10		dI5	dl3.3	4	6.20399
Excit-10			dl5.5	1	5.82723
Excit-11	dI5	dI3.3	dl5.4	18	7.11659
Excit-11		dI5	dl3.3	2	6.88318
Excit-12	dI5	dI3.3	dl5.5	14	10.5218
Excit-12		dI5	dl5.4	2	10.0073
Excit-12			dl4.6	2	10.7022
Excit-12			dl2.2	1	10.8406
Excit-12			dl4.5	1	10.8815
Excit-13	dI5	dI3.3	dl5.5	13	10.7973
Excit-13		dI5	dl5.4	3	11.6372
Excit-13			dl4.6	2	11.4425
Excit-13			dl4.2	1	11.6478
Excit-13			dl4.5	1	11.6483
Excit-14	(dI5)*	dI3.3	dl5.5	5	10.0184
Excit-14		dI5	dl1.3	3	10.7161
Excit-14			dl5.3	2	10.2794
Excit-14			dl2.2	2	10.3766
Excit-14			dl3.2	2	11.3392
Excit-14			dl3.3	2	11.3735
Excit-14			dl4.1	1	10.5641
Excit-14			dl5.4	1	10.9434
Excit-14			dl4.6	1	11.0558
Excit-14			dl2.1	1	11.087
Excit-15	(dI5)*	dI3.3	dl1.3	6	10.1269
Excit-15		dI5	dl5.5	6	11.1768
Excit-15			dl5.3	3	11.6785
Excit-15			dl2.2	1	11.708
Excit-15			dl4.6	1	11.9123
Excit-15			dl3.3	1	11.954
Excit-15			dl5.2	1	11.9943
Excit-15			V2b.4	1	12.0822
Excit-16	(dI5)*	dI3.3	dl5.4	8	12.1094
Excit-16		dI5	dl3.3	7	12.3862
Excit-16			dl3.2	2	12.6009
Excit-16			dl4.1	1	12.3492
Excit-16			dl4.6	1	12.5876
Excit-16			dl2.1	1	12.5911
Excit-17	(dI5)*	dI3.3	dl5.3	10	11.4209
Excit-17		dI5	dl5.4	7	11.1552
Excit-17			dl5.5	1	10.2249
Excit-17			dl2.1	1	10.6366
Excit-17			dl4.1	1	11.7502
Excit-18	(dI5)*	dI3.3	dl5.3	8	12.3538
Excit-18		dI5	dl5.4	7	12.4012
Excit-18			dl5.5	2	12.093
Excit-18			dl4.6	1	12.3023
Excit-18			dl2.1	1	12.3217
Excit-18			dl3.4	1	12.7515
Excit-19	dI5	dI3.3	dl5.4	9	9.38155
Excit-19		dI5	dl5.5	9	9.8778
Excit-19			dl3.3	2	10.5239
Excit-20	dI3/dI5	dI2.1	dl3.3	6	5.28253
Excit-20			dl5.4	5	4.97459
Excit-20			dl2.1	5	5.39439
Excit-20			dl5.5	4	5.53293
Excit-21	dI5	dI2.1	dl5.5	12	5.03666
Excit-21		dI5.5	dl2.1	3	4.81719
Excit-21			dl3.3	2	4.41183
Excit-21			dl4.5	1	4.73796
Excit-21			dl4.6	1	4.94222
Excit-21			V1.3	1	5.23642
Excit-22	dI3/dI5	dI1	dl5.5	10	6.33745
Excit-22		dI2.1	dl3.3	4	6.49014
Excit-22			dl4.5	3	6.69644
Excit-22			dl5.3	1	6.57672
Excit-22			dl1.3	1	6.63791
Excit-22			dl2.1	1	6.78948
Excit-23	(dI5)*	dI2.1	dl2.1	9	8.12224
Excit-23			dl4.6	3	7.98423
Excit-23			dl5.5	2	8.26432
Excit-23			V1.7	2	8.36276
Excit-23			dl1.3	1	7.69717
Excit-23			V1.3	1	8.01511
Excit-23			dl2.2	1	8.41773
Excit-23			V1.6	1	8.46041
Excit-24	(dI5)*	dI2.1	dl2.1	6	7.36764
Excit-24			dl4.6	4	7.58747
Excit-24			dl1.3	3	7.578
Excit-24			dl5.5	2	7.09305
Excit-24			dl2.2	1	6.55364
Excit-24			dl5.3	1	7.42383
Excit-24			dl3.3	1	7.48526
Excit-24			dl4.5	1	7.57109
Excit-24			dl3.2	1	7.6445
Excit-25	(dI5)*	dI3.4	dl5.3	9	7.15139
Excit-25		dI5.2	dl5.2	6	7.04958
Excit-25			dl3.4	4	6.6023
Excit-25			dl4.1	1	7.2827
Excit-26	(dI1/dI2)*	dI1	dl2.1	7	6.81337
Excit-26		dI2	V1.7	4	7.21785
Excit-26			dl1.7	2	6.95801
Excit-26			V1.6	2	7.04976
Excit-26			dl4.1	1	7.11612
Excit-26			dl4.6	1	7.12026
Excit-26			dl3.4	1	7.12026
Excit-26			V2b.4	1	7.1899
Excit-26			dl2.2	1	7.40008
Excit-27	(dI2)	dI2.1	dl2.1	11	6.79983
Excit-27			dl4.6	5	7.11381
Excit-27			dl1.3	1	6.41705
Excit-27			V2a.2	1	6.97856
Excit-27			dl4.5	1	7.13371
Excit-27			dl1.2	1	7.1709
Excit-28	V0*	V0.1	dl4.6	6	8.65958
Excit-28		V1.2	V1.1	4	8.46339
Excit-28			V0.1	3	8.5031
Excit-28			V1.2	3	8.69194
Excit-28			V1.4	2	8.3657
Excit-28			V2a.3	1	8.45523
Excit-28			V2b.4	1	8.77029
Excit-29	(V0)		dl4.6	7	5.58079
Excit-29			V2a.3	4	5.85827
Excit-29			V2b.4	3	5.81589
Excit-29			dl2.1	3	5.93276
Excit-29			dl2.2	1	5.90428
Excit-29			dl3.6	1	6.03917
Excit-29			dl4.5	1	6.05109
Excit-30	V2a	V2a.1	V2a.1	17	6.40951
Excit-30			V2a.2	3	7.55202
Excit-31	(dI1/dI2)	dI1	dl4.6	5	7.1995
Excit-31		V1	V1.3	3	7.06333
Excit-31			dl1.3	3	7.26314
Excit-31			dl2.1	2	6.95197
Excit-31			dl4.5	2	7.16634
Excit-31			dl1.1	2	7.1939
Excit-31			V2b.4	1	6.8802
Excit-31			V1.4	1	6.92209
Excit-31			dl1.2	1	7.24237
Excit-32	dI1/dI2/dI3	dI1	dl1.3	6	5.67166
Excit-32			V1.4	2	5.45527
Excit-32			dl4.6	2	5.91432
Excit-32			dl2.1	2	5.92374
Excit-32			dl2.2	2	5.97246
Excit-32			dl3.2	2	6.09866
Excit-32			dl1.1	1	5.23064
Excit-32			dl4.5	1	5.6978
Excit-32			dl3.6	1	5.72994
Excit-32			V2b.4	1	5.99597
Excit-33	dI2	V0.1	dl2.1	13	6.73491
Excit-33		dI1	dl4.6	3	7.02024
Excit-33		dI2.1	V2b.4	1	5.98816
Excit-33			dl4.5	1	6.58483
Excit-33			dl2.2	1	6.8716
Excit-33			dl1.3	1	6.9603
Excit-34	dI1/dI2	V0.1	dl2.1	6	6.01359
Excit-34		dI1	dl1.3	6	6.49242
Excit-34		dI2.1	dl4.6	4	6.0437
Excit-34			dl4.5	2	5.68393
Excit-34			V1.1	1	5.20488
Excit-34			V0.1	1	6.51189
Excit-35	V2a*	dI2	dl2.1	6	5.64785
Excit-35		dI4	dl4.6	4	5.81596
Excit-35			dl3.2	2	5.77339
Excit-35			dl4.1	2	5.94686
Excit-35			V2a.2	1	5.5092
Excit-35			dl4.5	1	5.62548
Excit-35			V1.3	1	5.87914
Excit-35			V0.3	1	5.91894
Excit-35			V0.1	1	6.02091
Excit-35			dl2.2	1	6.08653
Excit-36	dI1/dI2/V2a	dI1	dl2.1	5	5.82807
Excit-36		dI2	dl1.3	4	5.62286
Excit-36			V2a.3	4	5.72386
Excit-36			V2a.2	2	5.37512
Excit-36			dl4.6	2	5.60877
Excit-36			V1.1	1	4.81855
Excit-36			dl1.2	1	5.64363
Excit-36			dl2.2	1	5.70174
Excit-37	V2a*	dI2	dl4.6	10	8.04649
Excit-37		dI4	V2a.1	3	8.17197
Excit-37			V2a.2	2	7.8096
Excit-37			dl3.1	2	7.95443
Excit-37			dl3.6	1	7.89877
Excit-37			dl3.2	1	8.1359
Excit-37			dl2.1	1	8.25557
Excit-38	V3*	dI1	dl4.6	6	6.83173
Excit-38		dI2	V2a.3	3	6.72593
Excit-38		V1	dl2.1	3	6.81009
Excit-38		V2a.3	dl2.2	3	6.8924
Excit-38			V2b.4	3	6.91958
Excit-38			V3.3	1	6.16275
Excit-38			dl4.5	1	6.91915
Inhib-01	dI4	dI4.3	dl4.3	17	8.02483
Inhib-01		dI4.5	dl4.5	1	8.92191
Inhib-01			dl2.1	1	9.29885
Inhib-01			dl2.2	1	9.34778
Inhib-02	dI4	dI4.3	dl4.3	20	4.9755
Inhib-03	dI4	dI4.3	dl4.3	18	8.14917
Inhib-03			dl4.5	1	7.80964
Inhib-03			dl4.6	1	8.80168
Inhib-04	dI4	dI4.3	dl4.3	18	10.5631
Inhib-04			dl4.6	1	7.41442
Inhib-04			dl4.5	1	11.3087
Inhib-05	dI4	dI4.3	dl4.3	19	8.02332
Inhib-05			dl4.5	1	8.18524
Inhib-06	dI4	dI4.4	dl4.4	13	8.68005
Inhib-06			dl4.5	5	8.58373
Inhib-06			dl4.1	2	8.75097
Inhib-07	dI4	dI4.4	dl4.4	14	7.49869
Inhib-07			dl4.5	3	7.17693
Inhib-07			dl5.3	1	7.21712
Inhib-07			V1.6	1	7.99281
Inhib-07			dl4.1	1	8.04281
Inhib-08	dI4	dI4.4	dl4.4	19	7.0883
Inhib-08			dl4.3	1	7.06285
Inhib-09	dI4	dI4.4	dl4.4	8	9.27602
Inhib-09			dl4.1	8	9.52158
Inhib-09			dl4.6	2	9.0322
Inhib-09			V1.6	1	9.06095
Inhib-09			dl4.5	1	9.49516
Inhib-10	dI4	dI4.1	dl4.4	9	12.2204
Inhib-10		dI4.4	dl4.1	7	11.7122
Inhib-10			V1.6	2	11.319
Inhib-10			V2a.1	1	11.5881
Inhib-10			dl4.2	1	12.1157
Inhib-11	dI4	dI4.1	dl4.1	11	10.8485
Inhib-11		dI4.4	dl4.4	6	9.92875
Inhib-11			V1.6	1	8.83895
Inhib-11			dl4.6	1	9.26757
Inhib-11			V1.7	1	9.95944
Inhib-12	dI4	dI4.6	dl4.6	16	5.77362
Inhib-12			dl4.3	2	5.34066
Inhib-12			V1.1	1	5.56661
Inhib-12			dl4.5	1	5.99268
Inhib-13	dI4	dI4.6	dl4.6	14	5.9707
Inhib-13			dl4.3	6	6.34706
Inhib-14	dI4	V1.6	dl4.6	9	6.92369
Inhib-14			dl4.1	4	6.89944
Inhib-14			V1.6	3	6.90451
Inhib-14			dl4.5	2	6.83563
Inhib-14			dl3.3	1	6.41435
Inhib-14			dl4.4	1	7.17828
Inhib-15	V1	V1.7	V1.7	12	6.04955
Inhib-15			dl4.1	5	6.31984
Inhib-15			V1.6	2	6.19823
Inhib-15			dl3.4	1	5.37158
Inhib-16	dI4	dI4.5	dl4.6	13	5.64178
Inhib-16		dI4.6	dl4.3	3	6.07962
Inhib-16			dl4.5	2	5.72508
Inhib-16			dl2.1	1	5.88866
Inhib-16			V2b.2	1	6.26186
Inhib-17	dI4	V1.1	dl4.4	11	6.14309
Inhib-17		V1.3	dl4.6	7	6.52786
Inhib-17			dl4.5	2	6.45446
Inhib-18	dI4	dI4.5	dl4.3	7	7.59106
Inhib-18		dI4.6	dl4.6	6	7.54203
Inhib-18			dl4.5	6	7.72377
Inhib-18			dl1.2	1	7.82055
Inhib-19	dI4.4	dI4.5	dl4.4	14	6.49933
Inhib-19		dI4.6	dl4.6	3	6.49673
Inhib-19		V1.6	dl4.3	2	6.29603
Inhib-19			dl4.5	1	6.70739
Inhib-20	dI4/V1	V1.1	dl4.6	10	5.76852
Inhib-20		V1.3	V1.1	6	5.9859
Inhib-20			V2b.4	3	5.24449
Inhib-20			dl4.3	1	5.22556
Inhib-21	dI4/V1	dI4.5	dl4.6	7	6.77449
Inhib-21		dI4.6	dl2.1	6	6.67221
Inhib-21		V1.6	V1.6	2	6.16212
Inhib-21			dl4.5	2	6.85186
Inhib-21			V2b.4	1	6.07569
Inhib-21			V1.7	1	6.35778
Inhib-21			dl3.3	1	6.45335
Inhib-22	(dI6)/V1	V1.1	dl4.6	9	5.63248
Inhib-22		V1.3	V1.3	7	5.69863
Inhib-22			dl4.5	2	4.89456
Inhib-22			V2b.4	1	4.94156
Inhib-22			V1.1	1	5.59125
Inhib-23	(dI6)/V1	V1.1	V1.3	8	7.93749
Inhib-23		V1.3	dl4.6	7	8.45241
Inhib-23			dl3.2	1	6.60875
Inhib-23			dl4.1	1	6.93602
Inhib-23			dl2.1	1	7.23312
Inhib-23			dl4.5	1	8.2438
Inhib-23			V1.1	1	8.28948
Inhib-24	V1	V0.1	dl4.6	9	5.88898
Inhib-24		V1.1	V1.1	6	5.82972
Inhib-24		V1.2	V1.2	3	5.62096
Inhib-24			V1.4	1	5.76505
Inhib-24			V2b.4	1	5.7825
Inhib-25	(dI6)/V1	V1.1	dl4.6	13	6.47821
Inhib-25		V1.3	V1.1	4	6.53223
Inhib-25			V1.3	2	6.03571
Inhib-25			dl4.1	1	6.79393
Inhib-26	V1	V1.2	V1.2	9	7.38983
Inhib-26			V1.1	5	7.90922
Inhib-26			dl4.6	4	7.28378
Inhib-26			dl2.1	2	7.64193
Inhib-27	(dI6)/V1/V2b	V1.1	dl4.6	11	5.3304
Inhib-27		V1.3	V1.1	3	5.35082
Inhib-27			V2b.4	2	4.64258
Inhib-27			V1.3	2	4.95026
Inhib-27			dl2.1	2	5.34336

## Sheet: Cluster Centroid Distance
	dl1.1	dl1.2	dl1.3	dl1.4	dl1.5	dl1.6	dl1.7	dl2.1	dl2.2	dl2.3	dl2.4	dl2.5	dl3.1	dl3.2	dl3.3	dl3.4	dl3.5	dl3.6	dl4.1	dl4.2	dl4.3	dl4.4	dl4.5	dl4.6	dl5.1	dl5.2	dl5.3	dl5.4	dl5.5	V0.1	V0.2	V0.3	V1.1	V1.2	V1.3	V1.4	V1.5	V1.6	V1.7	V2a.1	V2a.2	V2a.3	V2a.4	V2b.1	V2b.2	V2b.3	V2b.4	V3.1	V3.2
CSF-cN	27.3617	26.2958	27.2329	25.6825	24.748	27.1778	25.8069	25.0176	25.1895	25.5992	24.5983	26.003	25.6342	26.3635	25.8925	26.0512	28.8472	25.9008	25.1589	25.3916	27.3614	26.7019	25.3255	25.3917	26.1083	26.5493	26.4324	26.7385	25.8556	25.7993	25.4218	26.7731	26.275	26.5635	27.2421	25.3806	26.9155	25.9176	25.2269	25.713	27.0685	27.0594	25.8845	18.3666	12.1739	19.3155	15.1203	26.7057	26.5158
Excit-01	23.7759	22.1805	23.2918	21.5897	21.7423	23.1288	20.6329	20.5776	19.1913	21.8878	21.4447	21.3142	19.4071	20.9842	17.9981	21.0218	23.6537	21.3346	21.6708	21.4574	23.492	23.2134	21.5881	21.7069	21.8181	21.8611	20.0313	17.5159	19.034	21.6277	20.6186	22.054	23.6941	23.8101	24.2304	22.4475	23.1381	22.5188	22.7993	22.1892	23.44	23.2227	24.4289	26.5763	25.5327	24.0989	25.0461	23.6726	22.8339
Excit-02	20.1259	19.0381	19.8885	17.6634	17.8104	19.7972	17.5514	16.7509	16.4107	18.0368	17.7974	17.4701	15.1279	17.543	14.5188	17.4577	20.483	17.8416	17.2588	17.543	19.623	18.854	17.1722	17.7561	18.2106	18.4436	16.3477	14.4921	14.7243	18.1384	17.0612	18.5739	19.9837	20.3697	20.6157	18.4531	19.4826	18.4049	18.7278	18.308	20.4232	20.1557	20.8851	23.0686	21.7413	20.4248	21.3726	20.2008	19.6974
Excit-03	22.1369	21.4787	21.7364	19.5053	19.7853	21.6286	19.6367	18.9062	18.7891	19.5055	19.5914	19.1294	19.0535	19.2759	15.2747	18.8451	22.0581	19.2236	19.7095	19.345	21.9659	21.4766	19.4905	19.9669	19.6898	19.9906	16.826	14.4092	16.3709	20.237	19.0575	20.3983	22.1793	22.583	22.9038	20.4318	21.1514	21.0672	21.07	20.3936	22.0508	22.0459	22.2629	24.6448	24.062	22.2455	23.6362	22.0803	21.4262
Excit-04	20.0009	19.1404	19.4269	17.2755	17.6448	19.2273	17.1523	16.6	16.3545	17.3358	17.2456	17.0055	17.4972	17.6758	13.7091	16.8001	20.4804	17.5115	17.8177	17.2009	20.2143	19.6514	17.5273	17.8989	17.7636	17.833	14.879	13.3028	14.5379	17.9698	16.8793	18.5158	20.0228	20.2827	21.0558	18.3251	19.0636	19.3573	19.1029	18.9558	20.4285	19.8576	20.7159	23.2686	22.4115	20.3683	21.6772	20.1121	19.7533
Excit-05	19.5626	18.8774	19.1869	17.8408	18.1956	19.471	17.5267	16.7565	16.7186	18.2507	18.0641	17.8072	16.5512	17.7419	15.3951	17.9969	21.219	17.9845	17.9578	17.7711	20.3897	19.5489	17.3097	17.8992	18.2912	18.9979	17.003	15.6485	15.1893	18.149	17.5999	18.9695	19.3693	19.9663	20.0026	18.3115	19.2458	18.5593	18.8138	18.736	19.7269	19.1978	21.5447	23.9359	22.2029	20.2721	21.2509	20.5079	20.0605
Excit-06	14.2156	13.4019	13.926	12.9132	13.2857	14.9695	12.4214	10.7368	11.3713	13.6615	13.2757	13.1605	11.1947	12.4217	10.4396	13.213	17.729	13.3183	12.7524	12.9586	16.1271	14.3807	11.6969	12.3572	13.7772	14.2683	12.5925	11.8929	9.359	12.5881	12.5626	14.2399	14.2087	14.6975	15.1372	13.2135	15.0485	13.2772	13.8179	13.889	15.115	13.8902	17.7713	20.6983	18.2333	15.9583	17.066	16.6763	15.2897
Excit-07	20.52	19.7467	20.2285	17.9781	18.1584	19.9393	17.6104	16.9572	16.7977	18.2484	18.09	17.9646	17.8585	18.0352	13.8757	17.2341	21.3806	18.0499	18.2334	17.9989	20.1164	19.5429	17.4941	18.2121	18.4583	18.3299	15.465	13.249	14.1258	18.6423	17.4609	19.2071	20.3076	20.6802	21.0529	18.8649	19.4941	19.0882	19.1936	19.0055	20.474	20.1246	21.4817	23.7234	22.5433	20.7579	21.9137	20.8943	20.4158
Excit-08	23.2747	22.1067	22.5567	20.8764	21.1638	22.9866	20.8679	20.2107	19.4989	21.2158	20.8724	20.4365	20.7436	20.75	15.878	19.8451	22.9978	20.7978	21.1066	20.9039	23.1791	22.5913	21.2488	21.1561	21.362	20.7717	18.2034	14.2711	18.0721	21.0824	19.946	21.5508	23.5597	23.598	24.4508	22.0175	22.5453	22.4736	22.3629	21.3142	23.0973	22.8752	23.627	25.7028	25.2683	23.3215	24.5833	22.8759	21.9871
Excit-09	23.5311	22.6805	22.9004	20.2134	20.6454	22.6233	20.3007	19.8832	19.1795	20.7077	20.3588	19.2874	19.5192	19.5254	14.6643	18.7252	21.2576	19.2326	20.2106	19.8364	22.511	22.3501	20.6514	20.8822	20.0698	19.9362	16.5494	12.6063	17.395	21.0358	19.2721	20.7236	23.4994	23.7251	24.3136	21.6462	22.1406	22.0906	22.0538	21.5311	23.7326	23.4601	23.1332	25.2727	24.5868	23.4037	24.3914	21.4622	21.0018
Excit-10	23.7509	22.6396	23.0506	19.9902	20.5425	22.5521	20.7581	20.0629	19.7331	20.7187	20.1971	19.8291	20.2347	20.6333	14.7605	19.0276	22.5059	20.1136	20.5519	20.1696	22.756	22.4508	20.9868	21.0739	20.3647	20.1396	16.6154	12.5653	17.7336	21.3169	19.5807	21.3102	23.7757	24.0561	24.531	21.8929	22.3512	22.3328	22.402	21.3841	23.6724	23.5385	23.0237	25.2671	24.905	23.4223	24.6965	22.3584	21.9475
Excit-11	17.5531	16.1325	16.772	14.9551	15.532	17.4943	15.653	14.008	14.1127	15.6805	14.9474	15.1011	15.4764	15.533	10.2085	14.7347	19.1006	15.72	15.7928	15.3909	18.4618	17.7481	15.502	15.4104	15.8213	15.8787	12.8901	9.60105	12.1535	15.1828	14.441	16.2578	18.1646	18.5905	18.9447	16.478	17.6931	16.9979	17.3111	16.0886	17.9701	17.2447	19.1871	21.8487	20.7123	18.5086	20.1672	18.3865	16.6264
Excit-12	15.2838	13.863	14.2493	13.8431	14.4468	15.5211	14.2429	12.1562	12.5785	14.6161	13.8305	14.1555	13.9913	14.0306	12.0406	14.1226	18.4263	14.566	14.3934	14.148	17.7815	16.2264	13.8624	13.6766	14.8931	15.1546	13.2283	13.3461	11.6374	13.169	13.5833	15.0432	15.7719	16.7642	16.6058	14.7494	16.1384	15.2782	15.8718	15.3108	16.1964	14.7476	18.6011	21.19	19.0319	16.9808	18.2496	17.6191	14.6889
Excit-13	15.556	14.5318	14.9699	14.4804	15.024	16.2137	14.6559	12.6416	13.1529	14.9474	14.7245	14.7272	14.2887	14.4106	12.1301	14.0207	18.7875	15.2033	14.5338	14.4764	17.5486	15.6491	13.762	13.9848	15.1101	14.9698	13.4981	13.2469	11.6447	13.7875	13.9673	15.5928	16.1752	17.2429	16.7166	14.8174	16.5326	15.0048	15.5954	14.9452	16.428	15.3409	19.0877	21.7582	19.5218	17.323	19.1632	17.9896	15.5655
Excit-14	16.9364	15.3988	15.8044	14.9462	15.6685	16.886	15.1197	13.796	13.7789	15.7927	14.6068	15.0976	15.6075	15.1304	13.2677	15.1122	19.262	15.5342	15.795	15.3323	19.2971	17.9552	15.4478	15.2427	15.8864	16.1584	13.6228	14.3818	13.6176	14.6154	14.1977	16.0558	17.0976	17.9684	18.0632	16.1363	17.3422	16.699	17.1132	17.2935	18.0576	16.6926	19.4952	22.2428	20.3872	18.4993	19.4346	18.5676	16.6028
Excit-15	16.8742	15.9014	15.8984	15.7232	16.1452	17.6187	15.4649	14.3659	14.6336	16.3252	15.5916	15.8981	15.3745	15.4047	14.303	15.4219	19.8646	16.3406	16.1454	15.8219	19.203	17.5663	15.5602	15.7457	16.3913	16.348	14.5842	15.5476	14.1817	15.2011	14.7671	16.9072	17.3426	18.1076	18.2981	16.2489	17.6129	16.6782	16.9117	16.3755	17.9526	16.8926	19.7465	22.5773	20.9858	18.4512	19.9202	18.6622	17.0511
Excit-16	19.4774	18.4897	18.8366	16.9056	17.4756	19.2137	17.454	16.4187	16.5526	17.3476	16.5729	16.9417	17.7267	17.2448	14.9419	16.9058	20.7333	17.4751	17.7425	17.1041	20.3242	19.4899	17.4718	17.7341	17.4733	17.9233	15.384	15.5952	16.049	17.3683	16.0512	18.1011	19.7487	20.4901	20.6011	18.0635	19.212	18.729	18.8316	19.0741	20.4836	19.7775	20.8049	23.4672	22.3004	20.4191	21.8569	19.9051	19.148
Excit-17	20.6404	20.2038	20.1638	17.9812	18.4478	20.0859	18.4132	17.5192	17.7214	18.5813	17.8274	18.179	19.3816	18.246	14.9886	17.176	21.6155	18.1918	19.1923	18.4065	21.241	20.5283	18.6115	19.1044	18.6911	18.3372	14.3263	14.8666	16.059	18.8464	17.3748	19.2331	21.197	21.644	22.123	19.6246	20.6009	20.2413	20.4657	20.1522	21.6331	21.0556	21.8837	24.4259	23.7248	21.7202	23.1543	21.1293	20.4004
Excit-18	21.7966	21.3372	21.3086	18.3838	19.0059	20.6948	19.0749	18.3172	18.4652	18.9575	18.2528	18.0652	19.5503	19.234	15.3137	17.3707	21.4578	18.3506	19.411	18.6679	21.7426	20.9671	19.4292	19.7685	18.8506	18.4331	15.0549	14.8716	16.6898	19.7466	18.0867	19.4507	22.1134	22.3664	23.1269	20.2756	21.0024	21.0746	21.1694	19.9907	22.0835	21.7838	22.0389	24.5029	24.026	22.0304	23.6093	21.0304	20.7092
Excit-19	19.2989	18.9346	18.9538	16.6718	17.1802	18.6367	17.2931	16.322	17.039	17.6223	17.3294	16.8738	17.3977	17.0216	13.7328	16.0022	20.1356	16.4448	17.6993	17.0814	20.2399	19.3173	17.1835	17.7301	17.2425	16.9621	14.4059	13.9139	14.0978	17.8424	16.4796	17.9383	20.0143	20.3593	20.9246	18.3206	19.5379	19.0561	18.9202	18.5264	20.3688	19.7922	20.724	23.4819	22.487	20.5	22.045	19.7638	19.6499
Excit-20	11.4418	10.5474	11.0721	12.9595	13.1001	13.7645	12.084	8.04251	10.612	13.1705	12.7852	13.6569	11.8891	11.1113	10.8094	13.5311	18.4065	13.403	12.7747	12.9744	15.8369	14.4108	10.8425	11.0905	14.1401	14.2851	13.3942	13.6671	9.09728	10.793	12.3261	13.979	11.9995	13.2426	13.2129	11.9903	14.4789	12.4923	13.3036	13.472	13.7963	11.9933	17.865	20.5217	17.1776	15.1004	15.9558	17.1322	14.2586
Excit-21	10.6988	11.2316	10.5327	13.7005	13.5594	14.1077	12.3494	9.46593	10.914	13.3997	13.4238	14.0819	11.4112	11.1228	11.5225	13.6941	18.9295	13.9355	13.645	13.7693	17.3584	15.605	11.7285	11.4142	14.9398	14.465	13.1458	13.8311	9.10929	9.8495	12.9457	13.7354	11.9155	11.8927	13.5936	11.9192	14.6764	13.3438	13.6626	14.4117	14.8682	12.3033	18.3582	20.9822	17.9972	15.6678	16.0425	17.0037	11.7674
Excit-22	6.94179	7.4695	6.852	12.7438	12.7993	12.1001	10.7499	7.44146	9.52431	12.7601	12.9308	13.7091	10.3883	9.34302	11.4302	13.3865	18.4697	13.2661	12.609	12.9897	16.159	14.2213	9.75346	9.28212	14.2552	14.1781	13.3218	14.3269	8.7069	7.80251	11.7196	12.9993	9.55793	10.6829	10.8879	10.2864	14.2536	11.344	12.5683	13.111	12.0541	9.6906	18.0648	21.0647	17.181	14.351	15.1732	16.4017	11.1096
Excit-23	9.53245	8.80529	9.04773	11.5618	10.9731	12.6009	9.40209	7.08861	8.24673	11.0061	10.3655	11.9453	10.2724	9.76801	10.809	10.5968	16.9806	12.1514	10.0922	11.0083	15.1965	12.1567	8.74965	8.7852	12.3414	11.4897	10.7038	13.2392	9.23894	9.131	10.2812	13.1659	9.97425	11.6575	10.6573	9.87108	12.8637	9.12775	8.96665	10.634	11.7626	10.4405	17.1179	19.6813	15.6956	13.2578	14.7527	15.5859	12.8906
Excit-24	8.8486	7.81017	8.26092	10.3772	10.1347	11.4067	8.15923	5.64334	7.16523	10.6384	9.83344	10.9509	9.03858	8.6051	8.88645	8.98135	16.1988	10.9154	9.23441	10.088	13.9408	11.4529	7.67275	7.86512	11.4278	9.87645	9.18322	11.6181	7.13682	7.98664	9.03902	11.8389	9.49233	10.9141	10.5911	9.31947	12.1663	8.76181	8.98266	10.1439	11.8373	9.97758	16.1627	19.142	15.6113	13.3129	14.4389	14.9398	12.2683
Excit-25	14.3437	13.4924	14.1005	15.1096	14.4437	15.8746	12.5281	11.8715	12.2506	14.9177	14.2157	14.9947	14.1667	13.9124	13.3609	9.57857	18.9124	15.2023	13.2846	14.5077	17.9525	15.3122	13.1689	13.6748	15.2389	9.46281	10.2992	15.1047	12.5265	13.3502	13.0278	15.6323	14.6033	15.4708	15.4813	14.3144	16.1309	13.3897	12.559	13.1458	15.9732	14.8784	19.1081	21.4556	18.6956	17.0659	18.1519	18.0442	16.4722
Excit-26	9.45625	7.55709	8.67004	10.0016	9.52152	10.881	7.3386	6.41686	6.94204	10.4707	9.39397	10.8453	9.20797	9.43288	10.1252	10.0302	16.1862	11.3623	8.58843	10.0906	14.4	11.6277	8.10672	7.74156	11.5183	11.0148	10.5536	12.5907	9.21117	7.77542	8.32134	11.7054	8.85484	10.5083	9.52259	8.6898	11.4501	7.3231	7.07539	9.02486	11.0342	9.64666	15.4908	18.4232	14.6691	12.5222	13.7801	14.118	11.8406
Excit-27	8.87062	7.4108	8.16107	11.2714	11.3002	12.211	9.66424	6.18067	7.66461	11.1814	10.3784	11.7109	9.9148	9.12442	10.3109	11.5215	16.8714	11.9359	10.3056	11.2448	15.0662	12.7801	8.70941	7.9729	12.6646	12.528	11.8661	12.9486	8.98104	7.33889	9.94728	12.241	8.92443	10.5469	9.63336	9.07716	12.753	8.91693	9.85143	10.2142	10.3616	8.8696	16.5429	19.2238	14.7807	12.2755	13.6577	14.5576	10.4482
Excit-28	10.2618	11.4727	10.8008	15.5538	15.7418	15.3228	14.453	11.4754	13.6041	15.4895	15.722	15.438	12.647	12.8365	15.5802	16.6474	20.0653	15.7433	14.5724	15.3753	18.3982	16.0128	12.5284	11.9139	16.6404	17.3985	16.6333	18.0619	13.6709	9.10654	13.9428	12.8376	10.2935	8.55629	12.4346	12.349	16.2262	12.9793	14.5411	13.4417	12.5736	9.57106	19.9552	22.8056	18.5589	15.1591	16.3995	19.1404	14.6674
Excit-29	6.24149	6.53782	6.6485	12.2575	12.0387	11.8636	10.2121	6.83392	9.08714	12.073	11.8705	12.7855	10.0972	9.56303	12.3551	13.7108	18.1418	13.0271	11.5099	12.2506	15.7611	13.6562	8.66352	7.94229	13.8077	14.5641	14.0044	15.2578	10.094	5.49151	10.5452	11.2412	6.38299	6.39554	8.11046	8.48367	12.8814	9.11057	10.5226	11.6366	10.6193	6.97194	17.4078	20.3323	15.8576	12.7148	13.6488	15.8774	10.9578
Excit-30	10.394	9.68471	10.4982	11.6194	11.0603	12.9596	9.81944	8.167	9.3165	11.5515	10.9719	11.8981	9.17288	10.6268	10.9219	11.0055	17.0077	12.3325	9.83544	11.1426	14.0655	11.9679	8.78778	9.39852	12.5263	11.9283	11.2241	13.1517	9.61664	8.80512	9.5872	11.9161	10.8431	11.0973	12.195	10.2319	12.7896	9.37092	9.3089	4.20595	8.79583	8.32094	15.8886	18.7949	16.317	12.0725	15.1816	14.8006	12.438
Excit-31	7.67432	7.79823	7.81971	13.5967	13.6725	12.0925	11.7852	9.75597	11.2894	13.8624	13.974	14.8501	12.4566	11.7823	14.8411	15.486	19.4486	14.9573	13.4143	14.1549	18.0589	15.5576	11.1958	10.5003	15.5004	16.1475	15.9824	17.5761	13.1805	9.20897	12.9099	13.9045	7.41124	9.86367	7.40753	10.2066	14.4221	10.7805	12.5066	14.0739	11.3779	8.83145	18.8146	21.8541	17.5514	14.2902	15.3157	17.3078	14.0399
Excit-32	5.20208	5.91243	5.89599	13.2212	13.0003	11.9586	10.7858	8.20494	10.1679	13.1102	13.1984	14.4826	12.0499	10.1455	13.5548	14.416	19.2039	14.085	12.9145	13.6604	16.7759	14.3732	9.75467	9.561	15.0519	15.1736	14.7829	16.3795	11.1847	7.90752	12.0159	13.6304	7.89308	9.44768	8.4119	9.72491	14.5217	10.0845	11.6396	12.662	10.4767	8.37121	18.6911	21.4966	16.7846	13.4839	14.8447	17.0278	12.7775
Excit-33	8.22936	6.73261	6.68328	10.311	11.0103	10.5454	9.09068	6.41993	8.11565	11.3746	10.9374	11.2482	9.54418	8.81052	10.3994	11.3476	16.4967	11.6047	9.91964	10.8175	14.5764	12.608	8.7562	7.42943	12.1221	12.214	11.8776	13.1534	9.42884	6.72295	9.49056	11.3987	8.10517	9.72089	9.58184	8.92582	12.1842	9.32285	10.2616	10.875	10.5304	8.79092	16.1437	19.3569	15.476	12.7234	13.6235	15.3022	12.1158
Excit-34	6.905	6.89368	6.15938	11.024	11.1326	11.1236	9.25277	6.45463	8.44322	11.3581	11.2739	11.8262	8.62196	7.54673	10.4871	12.039	16.8404	11.3237	10.797	11.4508	14.8435	12.7821	8.59179	8.14681	12.765	13.066	12.0032	13.2967	8.65597	6.34419	9.97132	11.3871	8.55377	8.96812	10.3334	8.91927	12.9317	9.56595	10.4262	10.7687	11.1272	8.96566	16.8094	19.8109	15.7696	12.961	13.9936	15.7591	11.5108
Excit-35	7.65767	6.68726	7.45886	8.23362	8.70309	10.2493	7.91672	3.40933	5.70191	8.61238	8.14558	8.73589	6.4215	7.20855	7.59344	9.44186	14.8682	9.34751	6.92102	7.70956	11.0908	9.37244	3.76455	4.01922	9.54405	10.7866	9.35409	10.477	5.98814	5.40262	7.15837	9.78001	6.82919	8.62765	8.32355	6.33819	10.3216	6.36755	8.2615	9.11128	9.89311	7.76381	14.5678	17.8581	14.4142	11.0613	12.7402	13.3721	10.5356
Excit-36	5.30119	4.49708	5.08461	10.4199	10.7454	10.0816	8.85321	5.71984	7.87303	11.0792	10.8094	11.7192	9.43791	8.36875	10.9208	12.0823	16.9824	11.7278	10.2625	11.0255	14.8603	12.4695	7.56343	7.07449	12.4357	13.0312	12.4177	13.854	9.16088	5.8374	9.34832	11.2881	6.63579	8.724	7.47006	7.80426	12.3722	8.18259	9.94868	10.1817	8.24146	6.03475	16.4276	19.5732	15.6807	11.6968	13.6247	14.7508	11.1734
Excit-37	10.5661	10.0789	10.3997	10.752	10.9489	12.821	10.5901	7.65625	8.96071	10.8012	10.5373	11.0312	8.00406	9.41956	9.57489	11.1714	16.1306	11.325	9.37048	10.118	11.9726	11.5215	7.56348	7.0267	11.5675	12.3417	11.1282	11.789	8.49003	8.5481	9.87664	11.9126	10.5084	11.4648	12.0029	9.7419	12.6334	9.75635	10.5864	7.56278	9.29883	9.06495	15.3289	18.2758	15.9726	11.7953	14.575	14.618	11.7856
Excit-38	7.39105	7.59451	8.45953	13.27	12.9428	12.8707	11.5521	8.12333	9.74117	12.6511	12.6144	13.9198	11.513	10.6117	13.5195	14.371	18.874	13.7208	12.3875	13.3442	17.1068	14.3169	9.6594	9.41558	14.7016	15.149	14.8692	16.3149	11.4502	7.84975	11.9475	13.0049	7.13265	8.83074	7.45373	8.9748	14.1426	9.74615	11.6321	12.5453	10.487	7.77171	18.0935	20.6868	15.8128	12.4502	14.0106	14.9426	10.0465
Inhib-01	15.6138	14.8117	15.4996	13.7209	14.3884	16.1123	14.8204	13.0641	13.6505	14.4914	13.8837	13.9276	13.3645	14.8008	14.681	15.0926	18.3975	14.9094	12.2107	12.9234	11.9777	13.0694	11.2882	12.1484	14.182	15.9541	15.5807	16.1931	14.1425	14.4348	13.765	15.7484	14.53	15.6911	15.3828	13.7414	15.0335	12.8684	14.1525	14.7448	16.6206	15.5815	18.361	21.2439	18.8813	16.6491	17.912	17.5678	16.9695
Inhib-02	18.1552	17.3498	18.2281	15.8149	16.2171	18.4296	17.1229	15.2206	15.9341	16.3086	15.7378	15.79	15.3961	17.075	16.4598	16.7787	19.987	16.8727	14.2672	14.8424	6.2961	14.4518	12.8471	13.7673	15.9035	17.6268	17.1779	17.6806	16.0549	16.5572	15.9188	17.7534	16.99	17.7777	17.9662	16.2235	17.1167	15.4952	16.6318	16.1673	18.6606	18.0453	19.8017	22.3353	20.1293	18.5601	19.418	19.3537	18.6596
Inhib-03	23.3712	23.1299	23.7516	20.6312	20.8418	23.2974	22.2398	20.9955	21.1561	20.6378	20.6621	20.4658	20.0204	22.1252	20.8889	21.4828	23.6481	21.1796	19.4165	19.4729	14.8573	19.2023	18.7837	19.9578	20.1034	22.2729	21.4652	21.412	20.8279	22.231	20.863	22.3383	23.221	23.7233	23.9464	21.5409	22.3743	20.7752	21.6667	21.4547	24.0881	23.7585	23.6482	25.8911	25.0575	23.3957	24.731	23.2755	23.1823
Inhib-04	21.88	21.5428	22.2027	18.751	19.1147	21.33	20.1282	19.2782	19.2534	19.2378	18.9245	18.601	18.0437	20.6407	19.2527	19.5684	21.992	19.4848	17.0483	17.7202	14.5625	16.8005	16.9486	18.0368	18.3774	20.3818	19.7098	19.8899	19.2739	20.4574	18.8491	20.591	21.3443	21.8117	22.4687	19.8588	20.5524	18.6612	19.3583	19.4173	22.045	21.773	21.9425	24.2695	23.0682	21.4499	22.839	21.6727	21.7081
Inhib-05	21.908	21.3484	21.9205	18.6909	18.9178	21.4953	20.0842	18.8423	18.9803	18.8192	18.5747	18.309	17.7089	19.9601	18.7304	18.8881	21.5866	19.0576	16.6601	17.2197	12.2046	16.3774	16.6433	17.8454	17.9804	19.6783	19.0484	19.3087	18.8031	20.1152	18.6831	20.2842	21.1334	21.7649	21.8804	19.5416	20.0852	18.2159	19.3484	18.8632	22.1998	21.7319	21.4829	23.7123	22.9956	21.6341	22.7482	21.2479	21.1443
Inhib-06	16.0785	15.8153	16.4625	14.5789	14.826	16.6757	14.7576	13.8881	14.0681	15.1506	14.3774	14.5616	12.2098	15.3052	15.701	15.3508	18.7177	15.0262	11.2269	13.4506	12.871	8.99568	10.9675	12.4755	14.6494	16.2552	16.1259	17.1944	14.5501	15.011	14.3912	16.3264	14.8894	15.6496	15.7801	14.3128	16.114	11.1226	13.7201	15.1468	17.2344	15.9404	19.1906	21.5636	18.5534	16.9826	17.869	18.2393	17.5441
Inhib-07	20.0665	19.5044	20.2808	17.9592	18.7124	19.9321	19.1072	17.6766	17.7646	18.6604	17.4103	17.6577	16.738	19.0297	18.8264	18.5178	21.3821	17.7093	14.6747	17.1899	17.1213	10.8546	15.357	16.5868	18.0438	19.2764	18.9542	19.983	18.2759	18.9295	17.8415	19.26	18.5052	19.5149	19.3871	18.1634	19.0179	14.7889	17.7955	18.8268	21.0863	20.2519	21.6932	23.925	21.6214	20.7584	21.2917	21.1389	20.9938
Inhib-08	15.8314	15.173	15.9851	14.9832	15.2928	16.8134	15.4903	13.8041	14.8378	15.8205	14.6035	15.2419	14.0489	15.3732	15.9176	15.4286	19.4985	15.1272	12.0566	14.2767	14.3957	8.78421	11.631	12.4542	15.363	16.2315	16.1434	17.584	14.7754	14.6089	14.3508	16.4149	14.8507	15.4088	15.9934	14.8596	16.503	12.2619	13.9216	15.2291	16.9714	16.123	19.4411	21.6266	17.5856	16.9629	17.3921	18.2906	17.5222
Inhib-09	17.2944	16.2859	17.4478	14.8923	14.7407	17.596	14.9544	14.3118	15.0001	15.3357	14.5244	14.9089	13.4529	16.1169	15.4145	15.0478	18.7101	15.7919	11.2051	13.4652	13.4223	10.2668	11.9539	12.8984	14.7587	15.9042	16.0175	16.6374	14.7273	15.4571	14.3847	16.7721	16.7053	17.0162	17.5579	15.1981	16.6605	11.9692	13.678	13.6307	17.7444	16.9197	18.6799	21.1882	19.083	17.4836	18.7558	18.3111	17.6731
Inhib-10	22.4576	21.7292	22.3539	18.6248	18.6497	21.6708	20.157	19.2838	19.5964	19.3251	18.6538	18.4692	18.5523	20.612	18.8334	18.4586	21.3094	19.4032	15.95	17.7365	18.4293	15.9199	17.8624	18.6718	18.4541	19.1715	18.8839	19.2638	19.0717	20.6689	18.9853	20.542	21.8726	22.3661	22.7265	20.167	20.7754	18.0866	18.842	18.2804	22.6935	21.9868	21.5515	23.7878	23.262	21.6667	23.3663	20.7177	21.2854
Inhib-11	20.2365	19.7235	20.1262	17.252	17.2862	20.0744	18.1202	17.2779	17.6384	18.0726	17.3968	17.3587	16.725	18.7851	17.4121	17.4989	20.5626	18.3257	14.6787	16.6281	18.0778	15.0164	16.1045	16.6787	17.4222	18.3164	17.7298	18.2683	17.3239	18.6528	17.1443	19.2924	19.6787	20.5017	20.3572	18.2133	19.3634	15.7755	16.1825	17.1969	20.8502	20.0815	20.6883	23.1988	21.672	20.2284	21.8166	19.9161	19.989
Inhib-12	14.2124	13.5741	13.8535	13.1822	13.6766	15.287	13.5165	11.105	12.133	13.4762	13.1444	13.1471	11.6133	12.8466	12.6663	13.7501	17.8289	13.9867	11.2512	12.2498	13.0821	12.5663	10.0551	7.8148	13.452	14.6639	14.0872	14.5361	12.0104	11.9174	12.4874	14.2756	12.4615	13.8474	13.8156	12.1627	14.1904	11.6757	12.6134	13.8744	15.1543	14.1023	17.3912	20.1289	17.0812	15.2224	16	16.559	14.3306
Inhib-13	20.2034	19.2374	19.7645	17.8676	18.2439	20.2473	18.551	17.1764	17.3323	18.0485	17.5897	17.4863	16.9231	18.1153	17.0946	18.0456	21.1481	18.061	16.5087	17.0423	17.3156	17.1925	16.1743	14.4363	17.7458	18.8613	18.1373	17.9768	17.2894	18.0123	17.783	18.816	18.7459	19.6065	19.9303	18.0721	19.1442	17.6369	18.3775	17.7956	19.966	19.3622	21.1859	23.321	21.4897	19.7507	20.9299	20.8312	19.5796
Inhib-14	10.6934	10.0677	11.0238	12.512	12.246	13.4634	10.666	8.72228	10.1328	12.0585	11.5226	12.2802	9.07978	10.7938	12.9315	12.6587	17.4323	12.685	8.81933	11.2885	13.4982	9.96668	7.21104	7.12046	13.173	13.5042	13.5917	15.4216	11.0763	8.55655	10.082	12.039	8.40583	8.97873	9.73347	9.15485	12.156	6.2053	7.94113	10.7186	12.5912	10.5891	17.0284	20.0214	15.6302	13.7145	14.442	16.2134	13.5505
Inhib-15	11.2833	10.0778	11.1075	11.4044	10.2915	12.8679	9.0729	8.49235	9.02769	11.2494	10.1511	12.0881	10.2878	11.0874	11.9008	11.3417	17.1958	12.5554	8.75706	10.6939	14.5339	10.8524	8.29532	8.51392	12.3345	12.2869	11.8978	14.0402	10.6559	9.81859	9.54587	13.3301	10.027	11.4179	10.5379	9.60015	11.833	6.96575	5.3949	9.60606	12.5636	11.4747	16.1115	18.3385	14.4396	12.8362	14.0591	15.3022	13.787
Inhib-16	10.2098	9.2674	10.4186	12.6348	13.0707	13.2235	11.7663	9.26069	10.7614	12.9945	12.5122	13.2073	11.7613	11.3936	13.6688	13.9414	18.2495	13.5475	10.6631	12.134	12.4113	10.9623	7.75421	7.58465	13.666	14.6985	14.9414	16.1787	12.0772	9.8146	11.7127	13.6078	8.90676	10.6248	8.99043	9.88064	13.38	8.48689	11.0446	13.9012	13.4942	11.4008	17.8861	20.8846	16.7484	14.5446	14.9165	16.6152	14.0744
Inhib-17	10.0951	9.41439	10.1213	13.058	13.3308	13.2734	12.3196	9.44765	11.0356	13.1925	12.5821	13.6432	12.2828	11.6245	14.3401	14.1773	18.6067	13.6785	11.1428	12.6289	15.2455	11.1363	8.96554	8.60437	14.1845	14.9036	15.0948	16.9596	12.7198	9.86031	11.9565	13.8413	7.59567	10.1828	7.55041	9.8141	12.8206	8.38796	10.3919	14.0948	13.2255	11.0444	18.0083	20.9758	16.5468	14.6089	14.9388	16.7215	14.3891
Inhib-18	11.3353	10.8775	11.567	11.8585	12.2708	13.3572	12.1061	9.47465	11.196	12.5219	12.0091	12.5962	10.6496	11.9808	13.0938	13.6047	17.6859	13.365	9.9667	11.4597	10.5927	10.0778	7.25692	7.38311	12.8952	14.458	14.3652	15.417	11.4845	10.5919	11.7506	13.7426	9.57229	11.3038	10.2844	10.2611	13.2378	8.91093	11.4314	13.6412	13.8444	11.9739	17.373	20.3583	16.4773	14.4044	14.8665	16.221	14.3655
Inhib-19	11.5993	10.646	11.298	12.7042	13.0176	13.9959	12.1181	9.4531	10.9186	12.9132	12.0581	12.8689	11.5562	11.3915	13.3104	13.2494	17.8799	12.9569	10.2457	11.9382	14.4462	9.50436	8.74419	8.18387	13.4114	14.054	14.2592	15.7195	11.9414	10.189	11.5821	13.6682	9.53279	10.9243	10.1778	10.5002	12.9304	8.58119	10.0162	13.1731	13.4781	11.675	17.5352	20.4276	16.2457	14.5108	14.9745	16.6452	14.6179
Inhib-20	8.52932	8.86283	8.99538	13.5649	13.8022	13.2231	12.4928	9.13006	11.0325	13.2977	13.4228	14.1451	11.2999	11.1285	14.4875	15.0275	19.1139	14.2889	11.9943	13.2842	15.7968	13.7635	9.16291	7.89544	14.7856	15.6572	15.8796	17.2991	12.4348	8.57727	12.829	13.527	5.18682	7.83705	6.11694	9.00594	13.6835	9.16927	11.8666	14.8809	13.1032	10.1126	18.5866	21.2847	16.2698	13.9797	13.7957	17.5035	13.5949
Inhib-21	8.70103	7.46146	8.55937	10.4564	9.93219	11.6433	8.34977	6.04773	7.52145	10.2285	9.53558	11.1426	8.52743	9.16414	10.8051	11.1793	16.5789	11.504	7.9042	9.82875	13.1119	10.0141	6.13267	6.06411	11.5741	12.2296	11.821	13.4116	8.92417	7.34275	8.86805	11.9825	7.67827	9.37315	8.51635	7.76944	11.5403	5.48452	6.81688	9.87418	11.5249	9.78406	15.9795	18.6065	13.7952	12.0624	12.8086	14.6403	11.6731
Inhib-22	9.21425	9.56648	10.0353	14.8135	14.7018	14.0008	13.3939	10.8351	12.3737	14.3812	14.5167	15.6652	13.2406	12.9562	16.313	16.505	20.2929	15.8761	13.6293	14.7284	17.9963	15.4285	11.0864	10.4073	16.2057	17.0993	17.3282	19.0027	14.4335	10.2086	13.9115	14.8812	6.32077	9.31989	5.52295	10.1029	14.6311	9.90343	12.2957	15.2113	12.9279	10.3191	19.5583	22.3356	17.4385	14.7473	15.3415	18.174	15.0697
Inhib-23	13.8244	14.0499	14.3725	17.3927	17.4672	16.6401	16.7411	14.6406	15.7152	17.1499	17.3302	18.0462	16.1228	16.5636	19.1306	19.1059	22.1869	18.5291	16.3977	17.3889	20.816	18.1722	14.8341	14.2078	18.7408	19.6074	19.8447	21.4676	17.7491	14.0555	17.0799	17.3457	10.1797	12.7054	9.54182	13.551	16.8275	13.6497	15.7824	18.2622	15.9087	13.3874	21.4751	24.0639	19.8297	17.3386	17.7842	20.4243	18.1851
Inhib-24	7.80718	8.36263	8.25905	13.2749	13.2955	13.2671	11.9272	8.33772	10.6177	12.8299	13.2243	13.71	10.4778	9.99983	13.4683	14.1705	18.5616	13.5256	12.0065	12.8824	16.242	13.8906	9.44098	8.66068	14.2884	14.9069	14.8704	16.2573	11.4334	6.72457	11.7781	12.3888	6.33585	6.45573	8.35402	8.97962	13.7548	9.69726	11.2	12.0662	10.3261	7.68118	17.957	20.5907	15.4622	12.3603	13.3279	17.1033	12.9682
Inhib-25	12.1033	11.3583	12.262	13.5339	13.9516	14.5522	13.5224	9.90392	11.2808	13.004	12.8689	13.4135	12.1325	12.5596	14.2702	13.9241	18.4419	14.0777	10.9576	12.8384	16.4649	13.4803	10.0907	8.95295	14.3111	14.4912	15.0601	16.7089	13.158	9.88899	12.5472	13.4857	5.90232	9.30208	6.22265	9.15593	12.8224	8.36307	11.0966	14.1123	13.6552	11.4502	17.7912	20.5775	15.7388	14.0185	14.2121	16.8089	14.4009
Inhib-26	14.7012	14.8272	15.0541	17.6578	17.7384	17.9572	16.9676	13.9825	15.4457	17.3252	17.0414	17.1926	15.2123	15.4378	18.2489	18.1002	21.9108	17.2056	16.3572	17.2427	20.0656	17.6154	14.5289	13.763	18.4143	18.5027	19.0298	20.6169	16.4966	12.3271	16.3577	15.0694	10.4218	8.2453	12.4982	13.902	16.5822	14.4359	15.8512	17.3497	16.0843	12.4726	21.3777	23.1594	18.3497	16.3518	15.7219	21.2643	17.8918
Inhib-27	7.96625	7.36449	8.02669	12.4373	12.6838	12.3469	11.1916	7.89065	9.72296	12.376	12.2276	13.1883	11.1445	10.5342	13.4971	13.872	18.3371	13.5745	10.9794	12.3991	15.6225	13.0982	8.61544	7.35533	13.9883	14.5862	14.7602	16.2825	11.7177	7.3492	11.3352	12.7722	4.00573	7.45365	4.33204	7.938	12.5907	7.44827	9.97393	12.9284	11.4091	8.86352	17.6104	20.5384	15.4039	13.0374	13.4178	16.5284	13.1534
[truncated: 2 more columns]
