# Supplementary material for: A harmonized atlas of mouse spinal cord cell types and their spatial organization
Source: Nat Commun. 2021 Sep 29;12:5722. doi: 10.1038/s41467-021-25125-1 (PMC8481483; doi:10.1038/s41467-021-25125-1)
Supplement: Supplementary file 10 — Supplementary Table 6 [file 41467_2021_25125_MOESM10_ESM.xlsx]

## Sheet: Fig5A coarse cell types
Label Transfer					Linear SVM					Fully Connected Neural Network
Cluster	Recall	Precision	F-Score		Cluster	Recall	Precision	F-Score		Cluster	Recall	Precision	F-Score
OPC	0.921296	0.985149	0.952153		OPC	0.874396	0.887255	0.880779		OPC	0.871429	0.910448	0.890511
Oligo Progen 1	1	0.959184	0.979167		Oligo Progen 1	0.919118	0.925926	0.922509		Oligo Progen 1	0.857143	0.934426	0.894118
Oligo Progen 2	1	0.897959	0.946237		Oligo Progen 2	0.751938	0.82906	0.788618		Oligo Progen 2	0.603053	0.822917	0.696035
Oligos 1	0.904382	0.938017	0.920892		Oligos 1	0.705959	0.749656	0.727151		Oligos 1	0.598446	0.836957	0.697885
Oligos 2	0.995781	0.904215	0.947791		Oligos 2	0.757848	0.804762	0.7806		Oligos 2	0.616915	0.96124	0.751515
Schwann	0.928	0.991453	0.958678		Schwann	0.923729	0.973214	0.947826		Schwann	0.926606	0.95283	0.939535
Peripheral Glia/BC Derivative	0.846154	1	0.916667		Peripheral Glia/BC Derivative	0.8	0.923077	0.857143		Peripheral Glia/BC Derivative	0.633333	1	0.77551
Meninges 1	0.892157	0.962963	0.926209		Meninges 1	0.86385	0.938776	0.899756		Meninges 1	0.859729	0.913462	0.885781
Meninges 2	0.9	0.964286	0.931034		Meninges 2	0.855263	0.915493	0.884354		Meninges 2	0.771084	0.914286	0.836601
Ependymal	0.893204	1	0.94359		Ependymal	0.84466	0.935484	0.887755		Ependymal	0.811321	0.988506	0.891192
Astrocytes 1	0.935135	0.962894	0.948812		Astrocytes 1	0.85	0.851521	0.85076		Astrocytes 1	0.885714	0.833613	0.858874
Astrocytes 2	0.901961	0.965035	0.932432		Astrocytes 2	0.675862	0.771654	0.720588		Astrocytes 2	0.65	0.8125	0.722222
Endothelial	0.947917	0.98556	0.966372		Endothelial	0.789831	0.885932	0.835125		Endothelial	0.90411	0.814815	0.857143
Pericytes	0.954545	1	0.976744		Pericytes	0.84472	0.937931	0.888889		Pericytes	0.745562	0.926471	0.82623
Microglia	0.831461	1	0.907975		Microglia	0.704403	0.82963	0.761905		Microglia	0.55814	1	0.716418
Motorneuron	0.807692	0.857143	0.831683		Motorneuron	0.777778	0.823529	0.8		Motorneuron	0.868421	0.6875	0.767442
Neuron	0.957082	0.771293	0.854202		Neuron	0.81	0.799481	0.804706		Neuron	0.915174	0.812442	0.860753
Doublets	0.381738	0.925333	0.540498		Doublets	0.421535	0.619529	0.501704		Doublets	0.566038	0.606421	0.585534
Junk	0.938755	0.893133	0.915376		Junk	0.89247	0.799278	0.843308		Junk	0.911237	0.851367	0.880285
Accuracy	0.8873				Accuracy	0.8034				Accuracy	0.8288

## Sheet: Fig 5B neural cell types
										Other NN models tested:
Label Transfer					Linear Model with No Regularization with SGD optimizer						Linear Model, no Regularization		Linear Model with L2 Regularization (Learning Rate 0.001)		NN Model with 2 hidden layers of 512 nodes each		Ensemble-like NN model with one hidden layer (128 nodes, L2 regularization) and 2 hidden layers concatenated		NN Model with 3 hidden layers (512, 256, 128, L2 Reg on 512 layer)
Cluster	Recall	Precision	F-Score		Cluster	Recall	Precision	F-Score			Recall	Precision	Recall	Precision	Recall	Precision	Recall	Precision	Recall	Precision
MN-alpha	0.794118	1	0.885246		MN-alpha	0.952381	0.909091	0.865801		MN-alpha	1	0.913043	0.904762	0.863636	1	0.777778	0.809524	0.85	0.857143	0.857143
MN-gamma	0	0	0		MN-gamma	0.888889	1	0.888889		MN-gamma	0.888889	1	0.555556	1	0.555556	1	0.777778	0.777778	0.555556	0.833333
PGC	1	1	1		PGC	1	1	1		PGC	1	1	0.8	1	0.8	0.8	1	0.833333	0.8	1
CSF-cN	0.8	1	0.888889		CSF-cN	0.6875	1	0.6875		# CSF-cN	0.625	1	0.5625	1	0.75	0.8	0.5625	1	0.6875	0.916667
Excit-01	1	0.933333	0.965517		Excit-01	0.9	0.9	0.81		Excit-01	0.9	0.9	0.9	0.9	0.95	0.730769	0.9	0.9	0.95	0.791667
Excit-02	0.888889	0.888889	0.888889		Excit-02	0.75	0.857143	0.642857		Excit-02	0.75	0	0.5	0	0.75	0	0.625	0	0.625	0
Excit-03	0.969697	0.780488	0.864865		Excit-03	0.958333	0.851852	0.816358		Excit-03	1	0.857143	0.791667	0.678571	0.791667	0.655172	0.708333	1	0.583333	0.875
Excit-04	0.805556	0.90625	0.852941		Excit-04	0.857143	0.972973	0.833977		Excit-04	0.833333	0.972222	0.880952	0.72549	0.809524	0.809524	0.880952	0.840909	0.761905	0.969697
Excit-05	0.781818	0.741379	0.761062		Excit-05	0.959184	0.87037	0.834845		Excit-05	0.979592	0.827586	0.877551	0.895833	0.959184	0.758065	0.877551	0.843137	0.653061	0.780488
Excit-06	0.882353	0.75	0.810811		Excit-06	0.868421	0.891892	0.774538		Excit-06	0.789474	0.9375	0.815789	0.775	0.789474	0.789474	0.710526	0.9	0.815789	0.553571
Excit-07	0.35	1	0.518519		Excit-07	0.96	0.888889	0.853333		Excit-07	0.96	0.888889	0.8	0.952381	0.68	0.944444	0.96	0.96	0.84	0.913043
Excit-08	0.925926	0.925926	0.925926		Excit-08	0.921053	0.972222	0.895468		Excit-08	0.921053	0.972222	0.894737	0.918919	0.815789	0.885714	0.894737	0.918919	0.736842	1
Excit-09	0.681818	0.9375	0.789474		Excit-09	0.925926	0.925926	0.857339		Excit-09	0.777778	0.913043	0.851852	0.92	0.962963	0.666667	0.777778	0.807692	0.777778	0.75
Excit-10	0.955224	0.864865	0.907801		Excit-10	1	0.931507	0.931507		Excit-10	1	0.85	0.941176	0.941176	0.838235	0.982759	0.955882	0.890411	0.897059	0.859155
Excit-11	0.45	0.9	0.6		Excit-11	0.772727	1	0.772727		Excit-11	0.636364	1	0.545455	0.857143	0.636364	0.823529	0.636364	0.823529	0.636364	0.666667
Excit-12	1	0.463415	0.633333		Excit-12	0.9375	0.882353	0.827206		Excit-12	0.9375	0.833333	0.875	0.636364	0.75	0.461538	0.9375	0.75	0.6875	0.6875
Excit-13	0.590909	1	0.742857		Excit-13	0.9	0.9	0.81		Excit-13	0.9	0.9	0.9	0.9	0.9	0.5625	0.5	0.714286	0.8	0.615385
Excit-14	0.880952	0.880952	0.880952		Excit-14	0.933333	0.933333	0.871111		Excit-14	0.933333	0.933333	0.955556	0.671875	0.733333	0.804878	0.933333	0.807692	0.822222	0.860465
Excit-15	0.772727	0.944444	0.85		Excit-15	0.791667	0.904762	0.71627		Excit-15	0.791667	0.95	0.583333	0.933333	0.708333	0.85	0.75	0.72	0.75	0.75
Excit-16	0.890411	0.866667	0.878378		Excit-16	0.975904	0.952941	0.929979		Excit-16	0.975904	0.931034	0.927711	0.950617	0.831325	0.958333	0.939759	0.917647	0.915663	0.915663
Excit-17	0.6	0.782609	0.679245		Excit-17	0.909091	0.869565	0.790514		Excit-17	0.954545	0.807692	0.772727	0.894737	0.772727	0.809524	0.863636	0.76	0.954545	0.7
Excit-18	0.893617	0.857143	0.875		Excit-18	0.830189	0.830189	0.689213		Excit-18	0.792453	0.823529	0.641509	0.918919	0.754717	0.689655	0.830189	0.676923	0.622642	0.767442
Excit-19	0.872727	0.90566	0.888889		Excit-19	0.859649	0.830508	0.713946		Excit-19	0.859649	0.816667	0.894737	0.6	0.789474	0.725806	0.561404	0.761905	0.614035	0.686275
Excit-20	0.875	0.857143	0.865979		Excit-20	0.860465	0.880952	0.758029		Excit-20	0.906977	0.886364	0.813953	0.897436	0.697674	0.769231	0.860465	0.627119	0.767442	0.868421
Excit-21	0.909091	0.769231	0.833333		Excit-21	0.882353	1	0.882353		Excit-21	0.941176	1	0.823529	0.518519	0.647059	0.785714	0.882353	0.625	0.647059	0.785714
Excit-22	0.642857	0.818182	0.72		Excit-22	0.714286	0.769231	0.549451		Excit-22	0.5	0.875	0.0714286	1	0.642857	0.642857	0.285714	0.571429	0.214286	0.6
Excit-23	0.681818	0.833333	0.75		Excit-23	0.892857	0.78125	0.697545		Excit-23	0.857143	0.8	0.857143	0.648649	0.964286	0.509434	0.857143	0.774194	0.607143	0.772727
Excit-24	0.428571	0.346154	0.382979		Excit-24	0.478261	0.846154	0.404682		Excit-24	0.434783	0.833333	0.173913	1	0.304348	0.411765	0.434783	0.526316	0.478261	0.647059
Excit-25	0.96	0.96	0.96		Excit-25	0.941176	1	0.941176		Excit-25	1	1	0.941176	0.941176	0.823529	0.875	0.411765	1	0.705882	0.923077
Excit-26	0.692308	0.0725806	0.131387		Excit-26	0.578947	0.846154	0.489879		Excit-26	0.263158	0.714286	0.578947	0.785714	0.421053	0.8	0.736842	0.56	0.368421	0.583333
Excit-27	0.416667	1	0.588235		Excit-27	0.636364	1	0.636364		Excit-27	0.272727	1	0	0	0.181818	0.285714	0.545455	0.666667	0.181818	0.666667
Excit-28	0.5	1	0.666667		Excit-28	0.333333	1	0.333333		Excit-28	0	0	0	0	0.5	1	0.333333	1	0.666667	1
Excit-29	0.142857	1	0.25		Excit-29	0.5	0.625	0.3125		Excit-29	0.5	0.714286	0.3	0.6	0.4	0.235294	0.8	0.25	0.4	0.4
Excit-30	0.888889	1	0.941176		Excit-30	0.933333	1	0.933333		Excit-30	0.733333	1	0.733333	1	0.933333	0.875	0.8	1	0.866667	0.866667
Excit-31	0.511905	0.380531	0.436548		Excit-31	0.821918	0.625	0.513699		Excit-31	0.835616	0.554545	0.945205	0.392045	0.643836	0.671429	0.794521	0.604167	0.575342	0.807692
Excit-32	0.0612245	1	0.115385		Excit-32	0.821429	0.657143	0.539796		Excit-32	0.785714	0.60274	0.678571	0.520548	0.642857	0.610169	0.589286	0.647059	0.678571	0.633333
Excit-33	0.526316	0.357143	0.425532		Excit-33	0.461538	0.545455	0.251748		Excit-33	0.230769	0.333333	0.307692	0.285714	0.230769	0.428571	0.538462	0.28	0.615385	0.421053
Excit-34	0.8	0.666667	0.727273		Excit-34	0.636364	0.636364	0.404959		Excit-34	0.454545	0.714286	0.181818	1	0.363636	0.444444	0.545455	0.6	0.636364	0.368421
Excit-35	0.0243902	0.25	0.0444444		Excit-35	0.857143	0.9	0.771429		Excit-35	0.904762	0.826087	0.785714	0.733333	0.880952	0.804348	0.833333	0.686275	0.785714	0.733333
Excit-36	0.0625	0.333333	0.105263		Excit-36	0.6875	0.647059	0.444853		Excit-36	0.5	0.727273	0.25	0.173913	0.375	0.25	0.25	0.5	0.3125	0.3125
Excit-37	0	0	0		Excit-37	0.333333	1	0.333333		Excit-37	0	0	0	0	1	1	0	0	0	0
Excit-38	0.875	1	0.933333		Excit-38	0.4	1	0.4		Excit-38	0.2	1	0.1	0.5	0.2	0.285714	0.6	0.6	0.1	1
Inhib-01	0.913978	0.787037	0.845771		Inhib-01	0.955556	0.868687	0.830079		Inhib-01	0.955556	0.886598	0.977778	0.651852	0.922222	0.747748	0.911111	0.796117	0.811111	0.935897
Inhib-02	0.887324	0.940299	0.913043		Inhib-02	0.936508	0.951613	0.891193		Inhib-02	0.952381	0.895522	0.714286	1	0.68254	0.914894	0.714286	0.9	0.920635	0.610526
Inhib-03	0.969697	0.941176	0.955224		Inhib-03	0.933333	0.875	0.816667		Inhib-03	0.933333	0.875	0.866667	0.866667	0.733333	1	0.933333	0.875	0.866667	0.866667
Inhib-04	0.9	0.9	0.9		Inhib-04	0.888889	0.941176	0.836601		Inhib-04	0.944444	0.944444	0.722222	0.928571	0.888889	0.695652	0.611111	1	0.777778	1
Inhib-05	0.5	0.8	0.615385		Inhib-05	0.923077	0.923077	0.852071		Inhib-05	0.692308	0.9	0.692308	1	0.538462	1	0.692308	0.818182	0.615385	0.666667
Inhib-06	0.807692	0.617647	0.7		Inhib-06	0.833333	0.892857	0.744048		Inhib-06	0.733333	0.916667	0.433333	1	0.6	0.782609	0.333333	0.769231	0.766667	0.71875
Inhib-07	0.966667	0.966667	0.966667		Inhib-07	0.955556	0.914894	0.874232		Inhib-07	0.955556	0.86	0.911111	0.891304	0.844444	0.863636	0.777778	0.853659	0.844444	0.883721
Inhib-08	0.85	0.85	0.85		Inhib-08	0.875	0.823529	0.720588		Inhib-08	0.6875	0.846154	0.8125	0.764706	0.5625	0.9	0.6875	0.916667	0.6875	0.611111
Inhib-09	0.870968	0.710526	0.782609		Inhib-09	0.956522	0.956522	0.914934		Inhib-09	1	0.884615	0.73913	0.809524	1	0.575	0.913043	0.677419	0.913043	0.875
Inhib-10	0.4375	0.636364	0.518519		Inhib-10	0.708333	0.894737	0.633772		Inhib-10	0.75	0.9	0.416667	1	0.875	0.7	0.75	0.692308	0.833333	0.714286
Inhib-11	1	0.913793	0.954955		Inhib-11	0.976471	0.912088	0.890627		Inhib-11	0.964706	0.931818	1	0.825243	0.847059	0.888889	0.905882	0.885057	0.882353	0.9375
Inhib-12	0.705882	0.585366	0.64		Inhib-12	0.888889	0.923077	0.820513		Inhib-12	0.925926	0.862069	0.962963	0.577778	0.703704	0.678571	0.851852	0.522727	0.814815	0.628571
Inhib-13	1	0.777778	0.875		Inhib-13	0.9	1	0.9		Inhib-13	0.85	1	0.65	1	0.85	0.894737	0.65	1	0.65	0.866667
Inhib-14	0.823529	0.933333	0.875		Inhib-14	0.7	0.875	0.6125		Inhib-14	0.6	0.857143	0.4	1	0.5	0.5	0.5	0.714286	0.7	0.636364
Inhib-15	0.9	0.62069	0.734694		Inhib-15	0.914286	0.842105	0.769925		Inhib-15	0.914286	0.744186	0.685714	0.857143	0.771429	0.675	0.8	0.875	0.885714	0.659574
Inhib-16	0.588235	1	0.740741		Inhib-16	0.758621	0.956522	0.725637		Inhib-16	0.793103	1	0.62069	0.75	0.37931	0.846154	0.689655	0.8	0.827586	0.421053
Inhib-17	0.758621	0.956522	0.846154		Inhib-17	0.857143	0.857143	0.734694		Inhib-17	0.8	0.875	0.8	0.756757	0.714286	0.657895	0.8	0.848485	0.771429	0.771429
Inhib-18	0.8	0.571429	0.666667		Inhib-18	0.916667	1	0.916667		Inhib-18	0.75	1	0.583333	1	0.583333	0.5	0.333333	1	0.666667	0.615385
Inhib-19	0.5	0.615385	0.551724		Inhib-19	0.5	1	0.5		Inhib-19	0.5	0.8	0.125	1	0.5	0.333333	0.5	0.5	0.625	0.5
Inhib-20	0.8	0.888889	0.842105		Inhib-20	0.583333	0.875	0.510417		Inhib-20	0.333333	0.8	0.0833333	1	0.5	0.857143	0.666667	0.8	0.833333	0.454545
Inhib-21	0	0	0		Inhib-21	0	0	0		Inhib-21	0	0	0	0	0	0	0.666667	1	0	0
Inhib-22	0.0833333	0.6	0.146341		Inhib-22	0.458333	0.647059	0.296569		Inhib-22	0.291667	0.538462	0	0	0.208333	0.227273	0.25	0.333333	0.583333	0.4375
Inhib-23	0.727273	0.426667	0.537815		Inhib-23	0.756757	0.608696	0.460635		Inhib-23	0.810811	0.508475	0.756757	0.5	0.783784	0.527273	0.621622	0.69697	0.621622	0.741935
Inhib-24	0.3125	1	0.47619		Inhib-24	0.6875	0.846154	0.581731		Inhib-24	0.5625	0.9	0	0	0.4375	0.7	0.25	1	0.4375	0.4375
Inhib-25	0.846154	0.611111	0.709677		Inhib-25	0.466667	1	0.466667		Inhib-25	0.0666667	1	0.2	0.6	0.333333	0.833333	0.733333	0.478261	0.4	0.75
Inhib-26	1	0.833333	0.909091		Inhib-26	0.5	1	0.5		Inhib-26	0	0	0.625	1	0.625	1	0.5	1	0.75	1
Inhib-27	0.12069	0.5	0.194444		Inhib-27	0.810345	0.559524	0.453407		Inhib-27	0.775862	0.441176	0.448276	0.634146	0.448276	0.619048	0.672414	0.573529	0.793103	0.582278
Overall Accuracy	0.7129				Overall Accuracy	0.850521					0.816667		0.730208		0.723958		0.749479		0.733854

## Sheet: NN neural cell types + doublets
						Other NN models tested:
		One Hidden Layer with 256 nodes, SGD optimizer					Linear no regularization			One hidden layer with 128 nodes			One hidden layer with 128 nodes, SGD optimizer			Linear L2 regularized
	Counts	Recall	Precision	F1			Recall	Precision	F1	Recall	Precision	F1	Recall	Precision	F1	Recall	Precision	F1
# CSF-cN	16	0.3125	1	0.47619		# CSF-cN	0.563	1	0.72	0.375	1	0.545	0.188	1	0.316	0.188	1	0.316
Excit-01	20	0.9	0.857143	0.878049		Excit-01	0.9	0.9	0.9	0.8	0.727	0.762	0.9	0.857	0.878	0.9	0.857	0.878
Excit-02	8	0.625	1	0.769231		Excit-02	0.625	1	0.769	0.25	1	0.4	0.125	1	0.222	0.375	1	0.545
Excit-03	24	0.833333	0.714286	0.769231		Excit-03	0.875	0.808	0.84	0.667	0.64	0.653	0.833	0.741	0.784	0.875	0.808	0.84
Excit-04	42	0.714286	0.967742	0.821918		Excit-04	0.81	0.971	0.883	0.667	0.966	0.789	0.762	1	0.865	0.714	1	0.833
Excit-05	49	0.979592	0.774194	0.864865		Excit-05	0.857	0.875	0.866	0.857	0.737	0.792	0.878	0.811	0.843	0.878	0.811	0.843
Excit-06	38	0.789474	0.833333	0.810811		Excit-06	0.737	0.933	0.824	0.658	0.806	0.725	0.605	0.852	0.708	0.579	0.957	0.721
Excit-07	25	0.88	0.88	0.88		Excit-07	0.92	0.92	0.92	0.68	1	0.81	0.88	0.88	0.88	0.92	0.885	0.902
Excit-08	38	0.868421	0.970588	0.916667		Excit-08	0.842	0.97	0.901	0.842	0.865	0.853	0.842	0.941	0.889	0.763	0.967	0.853
Excit-09	27	0.814815	0.88	0.846154		Excit-09	0.778	0.875	0.824	0.778	0.677	0.724	0.778	0.875	0.824	0.704	0.95	0.809
Excit-10	68	0.941176	0.876712	0.907801		Excit-10	0.956	0.929	0.942	0.824	0.918	0.868	0.882	0.882	0.882	0.912	0.849	0.879
Excit-11	22	0.590909	0.928571	0.722222		Excit-11	0.682	1	0.811	0.636	0.875	0.737	0.409	0.9	0.563	0.5	1	0.667
Excit-12	16	0.75	0.705882	0.727273		Excit-12	0.688	0.846	0.759	0.563	0.9	0.692	0.5	0.615	0.552	0.5	0.727	0.593
Excit-13	10	0.9	0.9	0.9		Excit-13	0.9	1	0.947	0.8	0.8	0.8	0.9	0.818	0.857	0.9	1	0.947
Excit-14	45	0.866667	0.975	0.917647		Excit-14	0.867	0.975	0.918	0.667	0.938	0.779	0.867	0.975	0.918	0.8	0.947	0.867
Excit-15	24	0.708333	0.894737	0.790698		Excit-15	0.708	0.944	0.81	0.708	0.85	0.773	0.667	0.941	0.78	0.667	0.941	0.78
Excit-16	83	0.987952	0.953488	0.970414		Excit-16	0.94	0.929	0.934	0.988	0.745	0.85	0.916	0.962	0.938	0.904	0.938	0.92
Excit-17	22	0.863636	0.791667	0.826087		Excit-17	0.955	0.913	0.933	0.864	0.76	0.809	0.864	0.76	0.809	0.909	0.833	0.87
Excit-18	53	0.716981	0.703704	0.71028		Excit-18	0.66	0.814	0.729	0.642	0.618	0.63	0.66	0.778	0.714	0.642	0.694	0.667
Excit-19	57	0.754386	0.796296	0.774775		Excit-19	0.772	0.83	0.8	0.474	0.794	0.593	0.807	0.78	0.793	0.684	0.813	0.743
Excit-20	43	0.744186	0.914286	0.820513		Excit-20	0.698	0.968	0.811	0.674	0.879	0.763	0.698	0.909	0.789	0.721	0.912	0.805
Excit-21	17	0.823529	0.777778	0.8		Excit-21	0.647	1	0.786	0.412	1	0.583	0.588	0.769	0.667	0.529	1	0.692
Excit-22	14	0.214286	1	0.352941		Excit-22	0.357	0.833	0.5	0.357	0.5	0.417	0	0	0	0.286	1	0.444
Excit-23	28	0.714286	0.714286	0.714286		Excit-23	0.679	0.76	0.717	0.821	0.657	0.73	0.571	0.696	0.627	0.571	0.762	0.653
Excit-24	23	0.391304	0.529412	0.45		Excit-24	0.304	0.778	0.438	0.174	0.667	0.276	0.13	0.75	0.222	0.261	0.857	0.4
Excit-25	17	0.823529	0.823529	0.823529		Excit-25	0.882	1	0.938	0.824	1	0.903	0.706	0.923	0.8	0.706	1	0.828
Excit-26	19	0.368421	0.777778	0.5		Excit-26	0.158	0.75	0.261	0.053	1	0.1	0	0	0	0	0	0
Excit-27	11	0	0	#DIV/0!		Excit-27	0.182	1	0.308	0.091	1	0.167	0	0	0	0	0	0
Excit-28	6	0	0	#DIV/0!		Excit-28	0.167	0.5	0.25	0.667	0.667	0.667	0	0	#DIV/0!	0	0	0
Excit-29	10	0.5	0.5	0.5		Excit-29	0.5	0.714	0.588	0.1	1	0.182	0.2	0.667	0.308	0.3	0.6	0.4
Excit-30	15	0.8	1	0.888889		Excit-30	0.8	1	0.889	1	0.714	0.833	0.533	1	0.696	0.733	1	0.846
Excit-31	73	0.739726	0.613636	0.670807		Excit-31	0.726	0.589	0.65	0.685	0.61	0.645	0.767	0.596	0.671	0.74	0.574	0.647
Excit-32	56	0.821429	0.547619	0.657143		Excit-32	0.714	0.635	0.672	0.679	0.442	0.535	0.768	0.478	0.589	0.786	0.55	0.647
Excit-33	13	0.384615	0.555556	0.454545		Excit-33	0.154	0.286	0.2	0.231	0.333	0.273	0.077	0.5	0.133	0	0	0
Excit-34	11	0.454545	0.714286	0.555556		Excit-34	0.273	0.75	0.4	0.364	0.19	0.25	0.091	0.5	0.154	0.091	1	0.167
Excit-35	42	0.857143	0.734694	0.791209		Excit-35	0.833	0.795	0.814	0.786	0.635	0.702	0.833	0.66	0.737	0.833	0.729	0.778
Excit-36	16	0.125	0.4	0.190476		Excit-36	0.313	1	0.476	0.063	0.5	0.111	0.063	1	0.118	0.063	1	0.118
Excit-37	3	0	0	#DIV/0!		Excit-37	0.667	1	0.8	0	0	#DIV/0!	0	0	#DIV/0!	0	0	0
Excit-38	10	0.1	1	0.181818		Excit-38	0.1	1	0.182	0	0	#DIV/0!	0	0	#DIV/0!	0	0	0
Garbage	890	0.917978	0.827761	0.870538		Garbage	0.969	0.74	0.839	0.955	0.752	0.841	0.963	0.728	0.829	0.972	0.693	0.809
Inhib-01	90	0.911111	0.828283	0.867725		Inhib-01	0.889	0.909	0.899	0.811	0.924	0.864	0.9	0.802	0.848	0.856	0.906	0.88
Inhib-02	63	0.84127	0.84127	0.84127		Inhib-02	0.841	0.93	0.883	0.873	0.786	0.827	0.857	0.9	0.878	0.794	0.909	0.847
Inhib-03	15	0.933333	0.933333	0.933333		Inhib-03	0.867	0.867	0.867	0.933	0.636	0.757	0.933	0.875	0.903	0.867	0.867	0.867
Inhib-04	18	0.777778	1	0.875		Inhib-04	0.833	0.789	0.811	0.778	0.7	0.737	0.722	1	0.839	0.833	0.882	0.857
Inhib-05	13	0.615385	0.888889	0.727273		Inhib-05	0.538	0.875	0.667	0.462	1	0.632	0.538	0.875	0.667	0.462	0.857	0.6
Inhib-06	30	0.833333	0.641026	0.724638		Inhib-06	0.667	0.952	0.784	0.433	0.722	0.542	0.533	0.889	0.667	0.5	0.938	0.652
Inhib-07	45	0.822222	0.880952	0.850575		Inhib-07	0.867	0.886	0.876	0.889	0.727	0.8	0.8	0.857	0.828	0.778	0.897	0.833
Inhib-08	16	0.5625	0.818182	0.666667		Inhib-08	0.625	0.769	0.69	0.563	0.75	0.643	0.563	1	0.72	0.625	0.909	0.741
Inhib-09	23	0.782609	0.947368	0.857143		Inhib-09	0.826	0.905	0.864	0.783	0.818	0.8	0.739	0.85	0.791	0.696	0.842	0.762
Inhib-10	24	0.791667	0.904762	0.844444		Inhib-10	0.75	0.818	0.783	0.708	0.85	0.773	0.667	1	0.8	0.667	0.941	0.78
Inhib-11	85	0.929412	0.88764	0.908046		Inhib-11	0.835	0.91	0.871	0.859	0.936	0.896	0.906	0.917	0.911	0.882	0.904	0.893
Inhib-12	27	0.703704	0.730769	0.716981		Inhib-12	0.741	0.833	0.784	0.667	0.667	0.667	0.667	0.783	0.72	0.667	0.783	0.72
Inhib-13	20	0.8	0.941176	0.864865		Inhib-13	0.75	1	0.857	0.65	0.929	0.765	0.7	1	0.824	0.6	1	0.75
Inhib-14	10	0.3	1	0.461538		Inhib-14	0.2	1	0.333	0.3	0.75	0.429	0.1	1	0.182	0.2	1	0.333
Inhib-15	35	0.828571	0.690476	0.753247		Inhib-15	0.743	0.788	0.765	0.771	0.711	0.74	0.714	0.735	0.725	0.571	0.87	0.69
Inhib-16	29	0.655172	0.76	0.703704		Inhib-16	0.552	0.941	0.696	0.448	0.722	0.553	0.379	0.733	0.5	0.448	0.929	0.605
Inhib-17	35	0.828571	0.828571	0.828571		Inhib-17	0.629	0.846	0.721	0.829	0.69	0.753	0.771	0.818	0.794	0.6	0.913	0.724
Inhib-18	12	0.75	0.9	0.818182		Inhib-18	0.583	1	0.737	0.417	1	0.588	0.25	1	0.4	0.583	0.875	0.7
Inhib-19	8	0.5	0.8	0.615385		Inhib-19	0.5	0.8	0.615	0.625	0.417	0.5	0.125	0.5	0.2	0.375	1	0.545
Inhib-20	12	0.25	0.6	0.352941		Inhib-20	0.25	0.75	0.375	0.417	1	0.588	0.083	1	0.154	0.167	0.667	0.267
Inhib-21	3	0	0	#DIV/0!		Inhib-21	0	0	#DIV/0!	0	0	#DIV/0!	0	0	#DIV/0!	0	0	0
Inhib-22	24	0.291667	0.7	0.411765		Inhib-22	0.292	1	0.452	0.208	0.313	0.25	0.167	0.364	0.229	0.125	0.75	0.214
Inhib-23	37	0.675676	0.471698	0.555556		Inhib-23	0.568	0.568	0.568	0.297	0.688	0.415	0.514	0.559	0.535	0.568	0.5	0.532
Inhib-24	16	0.1875	1	0.315789		Inhib-24	0.438	1	0.609	0.063	0.5	0.111	0	0	#DIV/0!	0	0	0
Inhib-25	15	0.2	1	0.333333		Inhib-25	0.2	1	0.333	0.133	1	0.235	0	0	#DIV/0!	0	0	0
Inhib-26	8	0	0	#DIV/0!		Inhib-26	0.25	1	0.4	0.5	1	0.667	0	0	#DIV/0!	0	0	0
Inhib-27	58	0.741379	0.573333	0.646617		Inhib-27	0.621	0.48	0.541	0.31	0.581	0.404	0.724	0.424	0.535	0.741	0.453	0.562
MN-alpha	21	0.904762	0.826087	0.863636		MN-alpha	0.905	0.905	0.905	0.714	0.938	0.811	0.714	0.882	0.789	0.714	0.882	0.789
MN-gamma	9	0.444444	1	0.615385		MN-gamma	0.444	1	0.615	0.444	0.8	0.571	0.333	1	0.5	0.333	1	0.5
PGC	5	1	0.625	0.769231		PGC	1	0.714	0.833	0.4	0.667	0.5	0.4	1	0.571	0.6	1	0.75
Overall Accuracy		0.800356					0.799			0.7459			0.7591			0.7569
