# Supplementary material for: A harmonized atlas of mouse spinal cord cell types and their spatial organization
Source: Nat Commun. 2021 Sep 29;12:5722. doi: 10.1038/s41467-021-25125-1 (PMC8481483; doi:10.1038/s41467-021-25125-1)
Supplement: Supplementary file 11 — Supplementary Table 7 [file 41467_2021_25125_MOESM11_ESM.xlsx]

## Sheet: SeqSeek_metadata
orig.ident	nCount_RNA	nFeature_RNA	run	percent.mt	dataset	BC	Coarse ID	Final Cluster/Garbage
SRR6040902	1077	680	SRR6040902_AGGTCTGTGGAA	0.000928	Sathyamurthy	SRR6040902_AGGTCTGTGGAA	Oligos 2	Oligos 2
SRR6040902	795	534	SRR6040902_ATCATCTTCACC	0.0037594	Sathyamurthy	SRR6040902_ATCATCTTCACC	junk	Garbage
SRR6040902	781	525	SRR6040902_CTTTTTCTCGTA	0.00636132	Sathyamurthy	SRR6040902_CTTTTTCTCGTA	junk	Garbage
SRR6040902	669	466	SRR6040902_AGTGTCTTGTGN	0.00446429	Sathyamurthy	SRR6040902_AGTGTCTTGTGN	junk	Garbage
SRR6040902	616	407	SRR6040902_CCTTGTTCATCC	0.00323625	Sathyamurthy	SRR6040902_CCTTGTTCATCC	junk	Garbage
SRR6040902	643	461	SRR6040902_ACAGCGTCATGG	0	Sathyamurthy	SRR6040902_ACAGCGTCATGG	Oligos 1	Oligos 1
SRR6040902	1519	946	SRR6040902_CGCAGTATGAGA	0.00328084	Sathyamurthy	SRR6040902_CGCAGTATGAGA	doublets	Garbage
SRR6040902	665	463	SRR6040902_CGTGTCATTGCN	0	Sathyamurthy	SRR6040902_CGTGTCATTGCN	junk	Garbage
SRR6040902	787	598	SRR6040902_GGCGCTTAGTGG	0.00379747	Sathyamurthy	SRR6040902_GGCGCTTAGTGG	Meninges 1	Meninges 1
SRR6040902	1080	666	SRR6040902_CGCCACCCCCCN	0	Sathyamurthy	SRR6040902_CGCCACCCCCCN	junk	Garbage
SRR6040902	666	446	SRR6040902_CCACAGGCTTTC	0.00149925	Sathyamurthy	SRR6040902_CCACAGGCTTTC	junk	Garbage
SRR6040902	610	425	SRR6040902_ATTGGGCTTCTN	0.012945	Sathyamurthy	SRR6040902_ATTGGGCTTCTN	junk	Garbage
SRR6040902	978	663	SRR6040902_TACGGATAAGCC	0	Sathyamurthy	SRR6040902_TACGGATAAGCC	junk	Garbage
SRR6040902	570	410	SRR6040902_TTGGCATAGTGA	0.00175131	Sathyamurthy	SRR6040902_TTGGCATAGTGA	doublets	Garbage
SRR6040902	829	546	SRR6040902_TTTTTATGTTGT	0	Sathyamurthy	SRR6040902_TTTTTATGTTGT	doublets	Garbage
SRR6040902	629	419	SRR6040902_TCACGCCTTGGT	0.0015873	Sathyamurthy	SRR6040902_TCACGCCTTGGT	junk	Garbage
SRR6040902	592	408	SRR6040902_AGCAAGAGAGCG	0.00504202	Sathyamurthy	SRR6040902_AGCAAGAGAGCG	junk	Garbage
SRR6040902	3003	1557	SRR6040902_ACAAGTTCGTTG	0.00166223	Sathyamurthy	SRR6040902_ACAAGTTCGTTG	Oligos 2	Oligos 2
SRR6040902	844	609	SRR6040902_GGAAAAGAACTC	0	Sathyamurthy	SRR6040902_GGAAAAGAACTC	junk	Garbage
SRR6040902	570	401	SRR6040902_TTCTCGTTCCTT	0.0034965	Sathyamurthy	SRR6040902_TTCTCGTTCCTT	junk	Garbage
SRR6040902	12470	3760	SRR6040902_ACTTCGTCTTAA	0.00016	Sathyamurthy	SRR6040902_ACTTCGTCTTAA	neuron	Inhib-16
SRR6040902	7971	2900	SRR6040902_ATTGTACTGGTA	0.000376	Sathyamurthy	SRR6040902_ATTGTACTGGTA	neuron	Inhib-27
SRR6040902	1452	898	SRR6040902_TGTCCAAGAATA	0.00479781	Sathyamurthy	SRR6040902_TGTCCAAGAATA	neuron	Excit-23
SRR6040902	738	506	SRR6040902_TGTCATTTTTCC	0.00806452	Sathyamurthy	SRR6040902_TGTCATTTTTCC	junk	Garbage
SRR6040902	826	615	SRR6040902_GCACACCCCATA	0	Sathyamurthy	SRR6040902_GCACACCCCATA	junk	Garbage
SRR6040902	978	637	SRR6040902_ACAGAAACTTCA	0.0030581	Sathyamurthy	SRR6040902_ACAGAAACTTCA	Oligo Progen 2	Oligo Progen 2
SRR6040902	971	585	SRR6040902_GTAGCTGGGGCN	0	Sathyamurthy	SRR6040902_GTAGCTGGGGCN	neuron	Excit-16
SRR6040902	571	404	SRR6040902_GATTTTTCACCC	0	Sathyamurthy	SRR6040902_GATTTTTCACCC	junk	Garbage
SRR6040902	8375	2975	SRR6040902_CTTTTTGCCTGG	0.000358	Sathyamurthy	SRR6040902_CTTTTTGCCTGG	neuron	Inhib-01
SRR6040902	671	450	SRR6040902_GTGGCATAGTCA	0.00297177	Sathyamurthy	SRR6040902_GTGGCATAGTCA	junk	Garbage
SRR6040902	584	402	SRR6040902_CGTTTAATTCTC	0.0017094	Sathyamurthy	SRR6040902_CGTTTAATTCTC	junk	Garbage
SRR6040902	667	458	SRR6040902_TTTCTCAATTCT	0.00298954	Sathyamurthy	SRR6040902_TTTCTCAATTCT	junk	Garbage
SRR6040902	570	406	SRR6040902_GTCCGATGGCTA	0.0052356	Sathyamurthy	SRR6040902_GTCCGATGGCTA	junk	Garbage
SRR6040902	821	571	SRR6040902_GAGTTCCCAGGT	0.00121655	Sathyamurthy	SRR6040902_GAGTTCCCAGGT	Oligos 1	Oligos 1
SRR6040902	899	623	SRR6040902_GCCGCGAATGTA	0.00662983	Sathyamurthy	SRR6040902_GCCGCGAATGTA	Schwann	Schwann
SRR6040902	1170	771	SRR6040902_GGGCGTTTTCAG	0	Sathyamurthy	SRR6040902_GGGCGTTTTCAG	neuron	Inhib-02
SRR6040902	4003	1822	SRR6040902_GTGGCGAAGGTN	0.000499	Sathyamurthy	SRR6040902_GTGGCGAAGGTN	neuron	Excit-12
SRR6040902	833	572	SRR6040902_AATGTCATTCTN	0	Sathyamurthy	SRR6040902_AATGTCATTCTN	junk	Garbage
SRR6040902	755	494	SRR6040902_TATACCTCGCTN	0.00264201	Sathyamurthy	SRR6040902_TATACCTCGCTN	junk	Garbage
SRR6040902	3967	2171	SRR6040902_CTTGCCGAGTAG	0.00151019	Sathyamurthy	SRR6040902_CTTGCCGAGTAG	Meninges 1	Meninges 1
SRR6040902	860	581	SRR6040902_CCCTTCCTTCTG	0.00347625	Sathyamurthy	SRR6040902_CCCTTCCTTCTG	junk	Garbage
SRR6040902	624	447	SRR6040902_ACCGTCAGTTGC	0.00319489	Sathyamurthy	SRR6040902_ACCGTCAGTTGC	junk	Garbage
SRR6040902	1244	795	SRR6040902_TTCGATTAAAAG	0.00160514	Sathyamurthy	SRR6040902_TTCGATTAAAAG	neuron	Excit-04
SRR6040902	619	453	SRR6040902_GTTGTGTCATAA	0.0221169	Sathyamurthy	SRR6040902_GTTGTGTCATAA	junk	Garbage
SRR6040902	729	492	SRR6040902_TGGTAGGAGATN	0	Sathyamurthy	SRR6040902_TGGTAGGAGATN	Astrocytes 1	Astrocytes 1
SRR6040902	2319	1197	SRR6040902_GGTTAAGTGGAT	0.00172191	Sathyamurthy	SRR6040902_GGTTAAGTGGAT	Oligos 2	Oligos 2
SRR6040902	4734	2289	SRR6040902_TTGTGTAAATGN	0.000633	Sathyamurthy	SRR6040902_TTGTGTAAATGN	doublets	Garbage
SRR6040902	1040	652	SRR6040902_CAGAAGTACTAG	0	Sathyamurthy	SRR6040902_CAGAAGTACTAG	Oligos 2	Oligos 2
SRR6040902	583	418	SRR6040902_TGACCACCTTGT	0.0085034	Sathyamurthy	SRR6040902_TGACCACCTTGT	junk	Garbage
SRR6040902	937	630	SRR6040902_GCCCTAACGTTG	0.00530786	Sathyamurthy	SRR6040902_GCCCTAACGTTG	Oligos 1	Oligos 1
SRR6040902	1807	1136	SRR6040902_TGTGTCTTATCA	0.0141844	Sathyamurthy	SRR6040902_TGTGTCTTATCA	Endothelial	Endothelial
SRR6040902	6476	2735	SRR6040902_TTTTGCCATCAG	0.000617	Sathyamurthy	SRR6040902_TTTTGCCATCAG	neuron	Inhib-22
SRR6040902	557	403	SRR6040902_GAATAGGCCTTA	0	Sathyamurthy	SRR6040902_GAATAGGCCTTA	Oligos 1	Oligos 1
SRR6040902	633	477	SRR6040902_CGTGTGTTTATC	0.00157729	Sathyamurthy	SRR6040902_CGTGTGTTTATC	Oligos 1	Oligos 1
SRR6040902	2511	1357	SRR6040902_GCCTCGTTCACT	0.000796	Sathyamurthy	SRR6040902_GCCTCGTTCACT	Schwann	Schwann
SRR6040902	1347	796	SRR6040902_TTTGTCGGTTTG	0.00369822	Sathyamurthy	SRR6040902_TTTGTCGGTTTG	neuron	Inhib-05
SRR6040902	2439	1339	SRR6040902_TTGAAGGGTTGC	0.0105477	Sathyamurthy	SRR6040902_TTGAAGGGTTGC	Meninges 1	Meninges 1
SRR6040902	582	438	SRR6040902_TGGTGCTGGCGA	0.0118846	Sathyamurthy	SRR6040902_TGGTGCTGGCGA	Oligos 1	Oligos 1
SRR6040902	570	415	SRR6040902_AGTTGGATTGAC	0.0034965	Sathyamurthy	SRR6040902_AGTTGGATTGAC	junk	Garbage
SRR6040902	1036	632	SRR6040902_GGGGTCTGGGCT	0.00288739	Sathyamurthy	SRR6040902_GGGGTCTGGGCT	Meninges 2	Meninges 2
SRR6040902	747	483	SRR6040902_ACGCTTCCTCCA	0.00928382	Sathyamurthy	SRR6040902_ACGCTTCCTCCA	junk	Garbage
SRR6040902	742	493	SRR6040902_TCATTCTATATC	0.00536193	Sathyamurthy	SRR6040902_TCATTCTATATC	junk	Garbage
SRR6040902	8973	3066	SRR6040902_CTCGACGCTCCN	0	Sathyamurthy	SRR6040902_CTCGACGCTCCN	neuron	Excit-36
SRR6040902	1581	885	SRR6040902_CCTCCATTGGGA	0	Sathyamurthy	SRR6040902_CCTCCATTGGGA	Astrocytes 1	Astrocytes 1
SRR6040902	659	459	SRR6040902_ACATCATGTTCT	0.00453172	Sathyamurthy	SRR6040902_ACATCATGTTCT	junk	Garbage
SRR6040902	584	423	SRR6040902_TCGCTGTCACCT	0.0017094	Sathyamurthy	SRR6040902_TCGCTGTCACCT	junk	Garbage
SRR6040902	4847	1975	SRR6040902_CCGTTTGTGTCG	0.000825	Sathyamurthy	SRR6040902_CCGTTTGTGTCG	neuron	Inhib-02
SRR6040902	1090	752	SRR6040902_ATGGTGGGGGCT	0	Sathyamurthy	SRR6040902_ATGGTGGGGGCT	neuron	Excit-14
SRR6040902	727	538	SRR6040902_TTTCGGGATGAG	0.00137363	Sathyamurthy	SRR6040902_TTTCGGGATGAG	neuron	Excit-14
SRR6040902	2498	1361	SRR6040902_TATTTAGGAGTC	0	Sathyamurthy	SRR6040902_TATTTAGGAGTC	Oligos 2	Oligos 2
SRR6040902	1570	1003	SRR6040902_TGAGAAAATTCC	0.00190718	Sathyamurthy	SRR6040902_TGAGAAAATTCC	junk	Garbage
SRR6040902	971	685	SRR6040902_AAGCGTCCCAGG	0.00308008	Sathyamurthy	SRR6040902_AAGCGTCCCAGG	Schwann	Schwann
SRR6040902	829	604	SRR6040902_AGTACCCACTGT	0.00120482	Sathyamurthy	SRR6040902_AGTACCCACTGT	Astrocytes 2	Astrocytes 2
SRR6040902	948	670	SRR6040902_CTAATGGCCGGA	0.00420168	Sathyamurthy	SRR6040902_CTAATGGCCGGA	junk	Garbage
SRR6040902	1301	837	SRR6040902_TTAGAGCTGGGG	0.000768	Sathyamurthy	SRR6040902_TTAGAGCTGGGG	doublets	Garbage
SRR6040902	676	470	SRR6040902_TCCATAAATTCA	0.00588235	Sathyamurthy	SRR6040902_TCCATAAATTCA	Oligo Progen 2	Oligo Progen 2
SRR6040902	1099	684	SRR6040902_CCTGGCGACATT	0.00722674	Sathyamurthy	SRR6040902_CCTGGCGACATT	Oligos 1	Oligos 1
SRR6040902	1797	1053	SRR6040902_GAGATCGCCGCN	0	Sathyamurthy	SRR6040902_GAGATCGCCGCN	Oligos 2	Oligos 2
SRR6040902	631	414	SRR6040902_GCTTTTTACCTT	0.00315956	Sathyamurthy	SRR6040902_GCTTTTTACCTT	junk	Garbage
SRR6040902	1308	894	SRR6040902_AGTGTTCTGGCG	0	Sathyamurthy	SRR6040902_AGTGTTCTGGCG	neuron	Inhib-23
SRR6040902	620	414	SRR6040902_TGTTTTAGCCCT	0.00161031	Sathyamurthy	SRR6040902_TGTTTTAGCCCT	junk	Garbage
SRR6040902	2007	1095	SRR6040902_CACGGCCATGTC	0.000996	Sathyamurthy	SRR6040902_CACGGCCATGTC	Astrocytes 2	Astrocytes 2
SRR6040902	900	652	SRR6040902_GCTAAGTCCGTG	0.00990099	Sathyamurthy	SRR6040902_GCTAAGTCCGTG	Ependymal	Ependymal
SRR6040902	1297	746	SRR6040902_GTTGTTTCTTCT	0.00613027	Sathyamurthy	SRR6040902_GTTGTTTCTTCT	doublets	Garbage
SRR6040902	606	410	SRR6040902_ATTCGCATTTAC	0.00492611	Sathyamurthy	SRR6040902_ATTCGCATTTAC	junk	Garbage
SRR6040902	619	424	SRR6040902_GCAAGTAGTTGT	0.00642055	Sathyamurthy	SRR6040902_GCAAGTAGTTGT	junk	Garbage
SRR6040902	546	401	SRR6040902_CCTCGACGCTCC	0	Sathyamurthy	SRR6040902_CCTCGACGCTCC	junk	Garbage
SRR6040902	684	507	SRR6040902_TCGCTCTGTCGT	0.00436681	Sathyamurthy	SRR6040902_TCGCTCTGTCGT	Astrocytes 1	Astrocytes 1
SRR6040902	629	487	SRR6040902_TGTAACCAGTTN	0.0015873	Sathyamurthy	SRR6040902_TGTAACCAGTTN	Oligos 1	Oligos 1
SRR6040902	601	421	SRR6040902_GAGCAAAGTACA	0.00331675	Sathyamurthy	SRR6040902_GAGCAAAGTACA	junk	Garbage
SRR6040902	745	479	SRR6040902_CTTTACCTGTGT	0.00930851	Sathyamurthy	SRR6040902_CTTTACCTGTGT	junk	Garbage
SRR6040902	1089	703	SRR6040902_AAAGTAGTTTCG	0.00365965	Sathyamurthy	SRR6040902_AAAGTAGTTTCG	doublets	Garbage
SRR6040902	1325	830	SRR6040902_ATCTTTATCTTA	0.00300978	Sathyamurthy	SRR6040902_ATCTTTATCTTA	doublets	Garbage
SRR6040902	751	492	SRR6040902_TATCTTGTCACC	0.00397878	Sathyamurthy	SRR6040902_TATCTTGTCACC	junk	Garbage
SRR6040902	1470	957	SRR6040902_ATTAACAACCGA	0.00203666	Sathyamurthy	SRR6040902_ATTAACAACCGA	Ependymal	Ependymal
SRR6040902	769	557	SRR6040902_CAAGTTGAAACC	0	Sathyamurthy	SRR6040902_CAAGTTGAAACC	Oligos 1	Oligos 1
SRR6040902	1463	875	SRR6040902_GTTCAGACATTG	0.00204638	Sathyamurthy	SRR6040902_GTTCAGACATTG	neuron	Excit-01
SRR6040902	639	447	SRR6040902_CATTTTGGCGAT	0.0046729	Sathyamurthy	SRR6040902_CATTTTGGCGAT	junk	Garbage
SRR6040902	668	429	SRR6040902_CTCCTTACCGAC	0.0118343	Sathyamurthy	SRR6040902_CTCCTTACCGAC	junk	Garbage
SRR6040902	617	431	SRR6040902_TACCGCCATCTT	0.00323102	Sathyamurthy	SRR6040902_TACCGCCATCTT	junk	Garbage
SRR6040902	624	425	SRR6040902_CAAACCTTCCAN	0.0016	Sathyamurthy	SRR6040902_CAAACCTTCCAN	junk	Garbage
SRR6040902	1171	750	SRR6040902_CGCCACCCTTAG	0.0084674	Sathyamurthy	SRR6040902_CGCCACCCTTAG	Astrocytes 1	Astrocytes 1
SRR6040902	2036	1252	SRR6040902_TGGCCCAAGGAT	0.000981	Sathyamurthy	SRR6040902_TGGCCCAAGGAT	neuron	Excit-12
SRR6040902	731	546	SRR6040902_CTGAGTGTATTT	0.00814111	Sathyamurthy	SRR6040902_CTGAGTGTATTT	Astrocytes 2	Astrocytes 2
SRR6040902	603	428	SRR6040902_CTTTTCGTGTGT	0.00330578	Sathyamurthy	SRR6040902_CTTTTCGTGTGT	junk	Garbage
SRR6040902	1615	1035	SRR6040902_TGAATTGCGGAG	0.000619	Sathyamurthy	SRR6040902_TGAATTGCGGAG	neuron	Excit-19
SRR6040902	1056	654	SRR6040902_GTGTTCCCTTTT	0.00283286	Sathyamurthy	SRR6040902_GTGTTCCCTTTT	junk	Garbage
SRR6040902	3165	1519	SRR6040902_TTCGTAGATGAC	0.000632	Sathyamurthy	SRR6040902_TTCGTAGATGAC	Oligos 2	Oligos 2
SRR6040902	610	424	SRR6040902_GGCCGATTGTTN	0.00326797	Sathyamurthy	SRR6040902_GGCCGATTGTTN	doublets	Garbage
SRR6040902	8623	3167	SRR6040902_CAGATCAGACAG	0.000464	Sathyamurthy	SRR6040902_CAGATCAGACAG	neuron	Inhib-10
SRR6040902	2322	1239	SRR6040902_CGTGATATCGCG	0.00214869	Sathyamurthy	SRR6040902_CGTGATATCGCG	Schwann	Schwann
SRR6040902	777	502	SRR6040902_CCTTGAGATTCN	0.0127065	Sathyamurthy	SRR6040902_CCTTGAGATTCN	junk	Garbage
SRR6040902	691	443	SRR6040902_CAAATCCTCTTC	0.00144509	Sathyamurthy	SRR6040902_CAAATCCTCTTC	junk	Garbage
SRR6040902	4983	2205	SRR6040902_TAATAGCTACCA	0.000401	Sathyamurthy	SRR6040902_TAATAGCTACCA	doublets	Garbage
SRR6040902	677	482	SRR6040902_TGGGGATTGCCA	0	Sathyamurthy	SRR6040902_TGGGGATTGCCA	doublets	Garbage
SRR6040902	684	490	SRR6040902_TACTCTCTCTGG	0.00145985	Sathyamurthy	SRR6040902_TACTCTCTCTGG	junk	Garbage
SRR6040902	969	607	SRR6040902_TTAAGGCTATTT	0.00103093	Sathyamurthy	SRR6040902_TTAAGGCTATTT	Oligos 1	Oligos 1
SRR6040902	702	479	SRR6040902_CGCCTTTTGTAN	0.00425532	Sathyamurthy	SRR6040902_CGCCTTTTGTAN	junk	Garbage
SRR6040902	567	408	SRR6040902_GTCTTCCATTGT	0.00176056	Sathyamurthy	SRR6040902_GTCTTCCATTGT	junk	Garbage
SRR6040902	532	401	SRR6040902_GGCCTGTGACTT	0.00187617	Sathyamurthy	SRR6040902_GGCCTGTGACTT	junk	Garbage
SRR6040902	771	497	SRR6040902_ATTTCTTGCTAT	0.00129534	Sathyamurthy	SRR6040902_ATTTCTTGCTAT	junk	Garbage
SRR6040902	716	501	SRR6040902_TAACGATTTCTN	0	Sathyamurthy	SRR6040902_TAACGATTTCTN	junk	Garbage
SRR6040902	746	530	SRR6040902_GGTTTCGCGAGA	0	Sathyamurthy	SRR6040902_GGTTTCGCGAGA	Meninges 1	Meninges 1
SRR6040902	658	449	SRR6040902_TGTTGATTCTCC	0	Sathyamurthy	SRR6040902_TGTTGATTCTCC	junk	Garbage
SRR6040902	1064	667	SRR6040902_TCACAGGGGTAT	0.000939	Sathyamurthy	SRR6040902_TCACAGGGGTAT	neuron	Excit-01
SRR6040902	4612	2248	SRR6040902_GCTTTCCTAATC	0.0119966	Sathyamurthy	SRR6040902_GCTTTCCTAATC	Pericytes	Pericytes
SRR6040902	569	403	SRR6040902_GTTATGTGCCAG	0.00175439	Sathyamurthy	SRR6040902_GTTATGTGCCAG	junk	Garbage
SRR6040902	839	600	SRR6040902_ATTAAGATGTTN	0.00237812	Sathyamurthy	SRR6040902_ATTAAGATGTTN	neuron	Excit-05
SRR6040902	4242	2107	SRR6040902_TAGTTCGCGCCT	0.000236	Sathyamurthy	SRR6040902_TAGTTCGCGCCT	doublets	Garbage
SRR6040902	1348	884	SRR6040902_TGGACTGAGTGT	0.00295858	Sathyamurthy	SRR6040902_TGGACTGAGTGT	Oligos 1	Oligos 1
SRR6040902	647	433	SRR6040902_CATTCCACTTAC	0.00154321	Sathyamurthy	SRR6040902_CATTCCACTTAC	junk	Garbage
SRR6040902	730	491	SRR6040902_GTGTGAGTTTAG	0.00409277	Sathyamurthy	SRR6040902_GTGTGAGTTTAG	junk	Garbage
SRR6040902	2160	1331	SRR6040902_ACATTGCTGCAG	0	Sathyamurthy	SRR6040902_ACATTGCTGCAG	doublets	Garbage
SRR6040902	921	597	SRR6040902_CGCGGCTAGAGG	0	Sathyamurthy	SRR6040902_CGCGGCTAGAGG	neuron	Excit-04
SRR6040902	2128	1177	SRR6040902_TTACTAGAAGTT	0.00047	Sathyamurthy	SRR6040902_TTACTAGAAGTT	Oligos 2	Oligos 2
SRR6040902	549	408	SRR6040902_GGAATACTCCTT	0.00181818	Sathyamurthy	SRR6040902_GGAATACTCCTT	junk	Garbage
SRR6040902	784	504	SRR6040902_GCTTTTCCACTN	0.00381194	Sathyamurthy	SRR6040902_GCTTTTCCACTN	junk	Garbage
SRR6040902	1920	1159	SRR6040902_TCGGCTGTGATT	0.00311526	Sathyamurthy	SRR6040902_TCGGCTGTGATT	Meninges 1	Meninges 1
SRR6040902	5994	2538	SRR6040902_CGCAAGGTTCTA	0.000334	Sathyamurthy	SRR6040902_CGCAAGGTTCTA	neuron	Inhib-17
SRR6040902	579	427	SRR6040902_GCTTGCCGCTCC	0.00344234	Sathyamurthy	SRR6040902_GCTTGCCGCTCC	junk	Garbage
SRR6040902	840	559	SRR6040902_CGAGACACAGAN	0.0023753	Sathyamurthy	SRR6040902_CGAGACACAGAN	Oligos 1	Oligos 1
SRR6040902	2046	1012	SRR6040902_CTGCCGAGAGGG	0	Sathyamurthy	SRR6040902_CTGCCGAGAGGG	neuron	Excit-06
SRR6040902	707	486	SRR6040902_CATTCCAAAGTT	0.00422535	Sathyamurthy	SRR6040902_CATTCCAAAGTT	doublets	Garbage
SRR6040902	730	469	SRR6040902_CGCGCCCCTTTG	0.00136799	Sathyamurthy	SRR6040902_CGCGCCCCTTTG	junk	Garbage
SRR6040902	710	476	SRR6040902_GCTTTCCTCGGN	0.00280899	Sathyamurthy	SRR6040902_GCTTTCCTCGGN	doublets	Garbage
SRR6040902	3946	2042	SRR6040902_GTGAGTTTTTCC	0.00754527	Sathyamurthy	SRR6040902_GTGAGTTTTTCC	Pericytes	Pericytes
SRR6040902	857	603	SRR6040902_CAGGGATTCCGG	0	Sathyamurthy	SRR6040902_CAGGGATTCCGG	neuron	Inhib-13
SRR6040902	1965	1119	SRR6040902_TGTCAACCATAG	0.00304414	Sathyamurthy	SRR6040902_TGTCAACCATAG	Schwann	Schwann
SRR6040902	1312	898	SRR6040902_TGCAAAGAGTGA	0.00379651	Sathyamurthy	SRR6040902_TGCAAAGAGTGA	Endothelial	Endothelial
SRR6040902	7831	2996	SRR6040902_GTAATGTTCGTN	0.00495553	Sathyamurthy	SRR6040902_GTAATGTTCGTN	Meninges 1	Meninges 1
SRR6040902	689	469	SRR6040902_GTCCACCGTCTN	0.00433526	Sathyamurthy	SRR6040902_GTCCACCGTCTN	junk	Garbage
SRR6040902	1158	745	SRR6040902_TCCGGAAAGATG	0	Sathyamurthy	SRR6040902_TCCGGAAAGATG	neuron	Excit-04
SRR6040902	3096	1542	SRR6040902_TTCGTAGTAAGN	0.000968	Sathyamurthy	SRR6040902_TTCGTAGTAAGN	neuron	Inhib-16
SRR6040902	971	599	SRR6040902_GGTTGTTGTTTN	0.00410256	Sathyamurthy	SRR6040902_GGTTGTTGTTTN	doublets	Garbage
SRR6040902	618	472	SRR6040902_GTGTCATGATAG	0	Sathyamurthy	SRR6040902_GTGTCATGATAG	Microglia	Microglia
SRR6040902	1105	786	SRR6040902_GTCAGTCTGTGG	0.00180668	Sathyamurthy	SRR6040902_GTCAGTCTGTGG	Meninges 2	Meninges 2
SRR6040902	9282	3248	SRR6040902_CAGGTCCAGCCA	0.000323	Sathyamurthy	SRR6040902_CAGGTCCAGCCA	neuron	Inhib-07
SRR6040902	1250	725	SRR6040902_CTCCTTTCCTTN	0.00318979	Sathyamurthy	SRR6040902_CTCCTTTCCTTN	doublets	Garbage
SRR6040902	1839	1140	SRR6040902_ATTCTTCGGTGG	0.00108637	Sathyamurthy	SRR6040902_ATTCTTCGGTGG	Astrocytes 2	Astrocytes 2
SRR6040902	879	592	SRR6040902_TCCCTATGTCCT	0.00453001	Sathyamurthy	SRR6040902_TCCCTATGTCCT	junk	Garbage
SRR6040902	893	677	SRR6040902_GGTGGGCGTGCN	0.00556793	Sathyamurthy	SRR6040902_GGTGGGCGTGCN	Pericytes	Pericytes
SRR6040902	1839	1035	SRR6040902_TTCATGGTCCTC	0.00379198	Sathyamurthy	SRR6040902_TTCATGGTCCTC	Oligos 1	Oligos 1
SRR6040902	883	583	SRR6040902_GCAGGAAAGCCG	0.00113122	Sathyamurthy	SRR6040902_GCAGGAAAGCCG	Oligos 1	Oligos 1
SRR6040902	3414	1624	SRR6040902_TGGTGAGGTCAG	0.000585	Sathyamurthy	SRR6040902_TGGTGAGGTCAG	neuron	Excit-16
SRR6040902	1928	1207	SRR6040902_TCCACGTAGTGC	0.000518	Sathyamurthy	SRR6040902_TCCACGTAGTGC	doublets	Garbage
SRR6040902	576	421	SRR6040902_TTCATCTATTGG	0	Sathyamurthy	SRR6040902_TTCATCTATTGG	junk	Garbage
SRR6040902	4036	1974	SRR6040902_GCGTAGTCCTCC	0	Sathyamurthy	SRR6040902_GCGTAGTCCTCC	doublets	Garbage
SRR6040902	900	617	SRR6040902_GATGTTACCGTA	0.00110988	Sathyamurthy	SRR6040902_GATGTTACCGTA	Astrocytes 2	Astrocytes 2
SRR6040902	591	419	SRR6040902_GGTGTCTTATTT	0.00168919	Sathyamurthy	SRR6040902_GGTGTCTTATTT	junk	Garbage
SRR6040902	3019	1764	SRR6040902_CAGGTTTCTTGA	0.00395909	Sathyamurthy	SRR6040902_CAGGTTTCTTGA	Meninges 1	Meninges 1
SRR6040902	929	639	SRR6040902_GTGAAGGTTGGA	0.0158898	Sathyamurthy	SRR6040902_GTGAAGGTTGGA	Peripheral glia/NC derivative	Peripheral Glia/NC Derivative
SRR6040902	847	546	SRR6040902_TGATATGGTGTT	0.00586855	Sathyamurthy	SRR6040902_TGATATGGTGTT	junk	Garbage
SRR6040902	667	453	SRR6040902_CGAAGTCATCTN	0.00149701	Sathyamurthy	SRR6040902_CGAAGTCATCTN	junk	Garbage
SRR6040902	597	416	SRR6040902_GATTGATAGAAC	0	Sathyamurthy	SRR6040902_GATTGATAGAAC	Oligos 1	Oligos 1
SRR6040902	734	528	SRR6040902_ATGCTCGACCGG	0.00136054	Sathyamurthy	SRR6040902_ATGCTCGACCGG	Astrocytes 2	Astrocytes 2
SRR6040902	631	417	SRR6040902_TTCCTTCACTGA	0.00315956	Sathyamurthy	SRR6040902_TTCCTTCACTGA	junk	Garbage
SRR6040902	625	445	SRR6040902_AACGTATGATGA	0.00159744	Sathyamurthy	SRR6040902_AACGTATGATGA	Oligos 1	Oligos 1
SRR6040902	697	519	SRR6040902_GGGGAATAAGCN	0.00286123	Sathyamurthy	SRR6040902_GGGGAATAAGCN	Astrocytes 2	Astrocytes 2
SRR6040902	625	422	SRR6040902_CCCGTTGTCCCC	0.00477707	Sathyamurthy	SRR6040902_CCCGTTGTCCCC	junk	Garbage
SRR6040902	750	498	SRR6040902_TTCTACACCTGN	0.00662252	Sathyamurthy	SRR6040902_TTCTACACCTGN	junk	Garbage
SRR6040902	586	412	SRR6040902_ATTGCTCCCCCT	0.00170358	Sathyamurthy	SRR6040902_ATTGCTCCCCCT	junk	Garbage
SRR6040902	671	463	SRR6040902_TTTCACCACCAG	0.0014881	Sathyamurthy	SRR6040902_TTTCACCACCAG	junk	Garbage
SRR6040902	663	438	SRR6040902_CAACTCATCTGT	0.0104478	Sathyamurthy	SRR6040902_CAACTCATCTGT	junk	Garbage
SRR6040902	594	405	SRR6040902_TTACGTCTATGN	0.00168067	Sathyamurthy	SRR6040902_TTACGTCTATGN	junk	Garbage
SRR6040902	1721	1079	SRR6040902_TCCGGATTGTGA	0.00116077	Sathyamurthy	SRR6040902_TCCGGATTGTGA	Meninges 2	Meninges 2
SRR6040902	619	418	SRR6040902_GTCAGCAATTTT	0.00642055	Sathyamurthy	SRR6040902_GTCAGCAATTTT	junk	Garbage
SRR6040902	940	642	SRR6040902_CCCACGTGTGGC	0.0010627	Sathyamurthy	SRR6040902_CCCACGTGTGGC	Astrocytes 2	Astrocytes 2
SRR6040902	696	454	SRR6040902_CGTGAAACCAGN	0.00143472	Sathyamurthy	SRR6040902_CGTGAAACCAGN	Oligos 1	Oligos 1
SRR6040902	719	481	SRR6040902_CGATCCTTCCGT	0.00415512	Sathyamurthy	SRR6040902_CGATCCTTCCGT	junk	Garbage
SRR6040902	1799	1046	SRR6040902_GTTTCTCCCTTT	0.000556	Sathyamurthy	SRR6040902_GTTTCTCCCTTT	Schwann	Schwann
SRR6040902	536	401	SRR6040902_AGGGCTGGCTGA	0	Sathyamurthy	SRR6040902_AGGGCTGGCTGA	Astrocytes 1	Astrocytes 1
SRR6040902	1078	736	SRR6040902_GATCTAGCACAC	0.0046168	Sathyamurthy	SRR6040902_GATCTAGCACAC	Schwann	Schwann
SRR6040902	724	467	SRR6040902_TGTAGCGCGTTT	0.00137931	Sathyamurthy	SRR6040902_TGTAGCGCGTTT	Oligos 1	Oligos 1
SRR6040902	856	576	SRR6040902_CTCACGCTGTTT	0.00116686	Sathyamurthy	SRR6040902_CTCACGCTGTTT	junk	Garbage
SRR6040902	560	402	SRR6040902_ACGTGCTCATGT	0.0070922	Sathyamurthy	SRR6040902_ACGTGCTCATGT	junk	Garbage
SRR6040902	706	478	SRR6040902_GGTCGCTCCTCT	0.00703235	Sathyamurthy	SRR6040902_GGTCGCTCCTCT	junk	Garbage
SRR6040902	840	557	SRR6040902_GTCAAGTTTGGA	0.00118906	Sathyamurthy	SRR6040902_GTCAAGTTTGGA	Oligos 1	Oligos 1
SRR6040902	1545	868	SRR6040902_GATTACCGAACC	0.00193798	Sathyamurthy	SRR6040902_GATTACCGAACC	Oligos 1	Oligos 1
SRR6040902	1282	790	SRR6040902_TGTTTCAACGGG	0.003885	Sathyamurthy	SRR6040902_TGTTTCAACGGG	Astrocytes 1	Astrocytes 1
SRR6040902	831	564	SRR6040902_CAGGCAAAGCCG	0	Sathyamurthy	SRR6040902_CAGGCAAAGCCG	Astrocytes 1	Astrocytes 1
SRR6040902	3036	1490	SRR6040902_GTTTAGACGCGG	0.000329	Sathyamurthy	SRR6040902_GTTTAGACGCGG	neuron	Inhib-05
SRR6040902	3224	1640	SRR6040902_ACCAACTAATAG	0.00093	Sathyamurthy	SRR6040902_ACCAACTAATAG	Meninges 2	Meninges 2
SRR6040902	928	566	SRR6040902_TTTCGCTTCTGT	0.00215054	Sathyamurthy	SRR6040902_TTTCGCTTCTGT	junk	Garbage
SRR6040902	788	533	SRR6040902_CTCCGGCCTGGN	0.00630517	Sathyamurthy	SRR6040902_CTCCGGCCTGGN	Oligos 1	Oligos 1
SRR6040902	3676	1815	SRR6040902_CTGTGCGCGTGA	0.000815	Sathyamurthy	SRR6040902_CTGTGCGCGTGA	doublets	Garbage
SRR6040902	801	532	SRR6040902_ACCCTATCCACG	0.00124688	Sathyamurthy	SRR6040902_ACCCTATCCACG	Oligos 1	Oligos 1
SRR6040902	683	464	SRR6040902_ATTGATAGTTGT	0.00582242	Sathyamurthy	SRR6040902_ATTGATAGTTGT	junk	Garbage
SRR6040902	604	425	SRR6040902_TGACCGCATTCN	0	Sathyamurthy	SRR6040902_TGACCGCATTCN	junk	Garbage
SRR6040902	3268	1645	SRR6040902_TTCGCGAGAGGN	0.000612	Sathyamurthy	SRR6040902_TTCGCGAGAGGN	neuron	Inhib-01
SRR6040902	588	422	SRR6040902_ATTCTGGGCGTT	0.00338983	Sathyamurthy	SRR6040902_ATTCTGGGCGTT	Oligos 1	Oligos 1
SRR6040902	1584	933	SRR6040902_TAGGTTAGAAAC	0.0075188	Sathyamurthy	SRR6040902_TAGGTTAGAAAC	Endothelial	Endothelial
SRR6040902	897	641	SRR6040902_CGTGGATATATN	0.0207424	Sathyamurthy	SRR6040902_CGTGGATATATN	Endothelial	Endothelial
SRR6040902	688	472	SRR6040902_CAAGCTTCTTCC	0	Sathyamurthy	SRR6040902_CAAGCTTCTTCC	junk	Garbage
SRR6040902	8075	3049	SRR6040902_CCGGTCCTTGTC	0	Sathyamurthy	SRR6040902_CCGGTCCTTGTC	neuron	Excit-31
SRR6040902	658	465	SRR6040902_GGCATTTCCCCN	0.00151745	Sathyamurthy	SRR6040902_GGCATTTCCCCN	junk	Garbage
SRR6040902	601	417	SRR6040902_TGACAATCATCN	0.00496689	Sathyamurthy	SRR6040902_TGACAATCATCN	junk	Garbage
SRR6040902	938	619	SRR6040902_CTTTTAATACCC	0.0147059	Sathyamurthy	SRR6040902_CTTTTAATACCC	junk	Garbage
SRR6040902	764	551	SRR6040902_ACGAGTAAAGGN	0	Sathyamurthy	SRR6040902_ACGAGTAAAGGN	Astrocytes 2	Astrocytes 2
SRR6040902	775	573	SRR6040902_GTTGGTGCTGCT	0.00128866	Sathyamurthy	SRR6040902_GTTGGTGCTGCT	neuron	Inhib-01
SRR6040902	621	435	SRR6040902_ACACACCATCGA	0.00160772	Sathyamurthy	SRR6040902_ACACACCATCGA	junk	Garbage
SRR6040902	702	487	SRR6040902_TGAGTTCAATTG	0.00142248	Sathyamurthy	SRR6040902_TGAGTTCAATTG	junk	Garbage
SRR6040902	605	437	SRR6040902_TTCCACATCTTC	0.00165017	Sathyamurthy	SRR6040902_TTCCACATCTTC	junk	Garbage
SRR6040902	7095	2737	SRR6040902_TTTTAGCAAGGC	0.000141	Sathyamurthy	SRR6040902_TTTTAGCAAGGC	neuron	Excit-38
SRR6040902	2132	1227	SRR6040902_GCATTCGTGAGN	0.00606061	Sathyamurthy	SRR6040902_GCATTCGTGAGN	Ependymal	Ependymal
SRR6040902	1050	694	SRR6040902_TTGACGTCTCTC	0.00379507	Sathyamurthy	SRR6040902_TTGACGTCTCTC	Astrocytes 1	Astrocytes 1
SRR6040902	591	439	SRR6040902_TGTGTGTCTAGN	0.00337268	Sathyamurthy	SRR6040902_TGTGTGTCTAGN	junk	Garbage
SRR6040902	725	474	SRR6040902_GCTGGGATGCTG	0.00137741	Sathyamurthy	SRR6040902_GCTGGGATGCTG	Oligos 1	Oligos 1
SRR6040902	2217	1141	SRR6040902_AATCACGGTGAN	0.0102679	Sathyamurthy	SRR6040902_AATCACGGTGAN	Meninges 2	Meninges 2
SRR6040902	1801	1064	SRR6040902_AAGCCCCTCCGA	0.000555	Sathyamurthy	SRR6040902_AAGCCCCTCCGA	neuron	Inhib-01
SRR6040902	2762	1367	SRR6040902_GCACAAGATCCC	0.000724	Sathyamurthy	SRR6040902_GCACAAGATCCC	Astrocytes 2	Astrocytes 2
SRR6040902	626	434	SRR6040902_TATTGCTTACCC	0	Sathyamurthy	SRR6040902_TATTGCTTACCC	junk	Garbage
SRR6040902	580	401	SRR6040902_TTAATATCTCCT	0.00343643	Sathyamurthy	SRR6040902_TTAATATCTCCT	junk	Garbage
SRR6040902	1328	863	SRR6040902_CGTAGGCCGCAG	0.00150376	Sathyamurthy	SRR6040902_CGTAGGCCGCAG	OPC	OPC
SRR6040902	589	404	SRR6040902_TATCCAATTACA	0.00674536	Sathyamurthy	SRR6040902_TATCCAATTACA	junk	Garbage
SRR6040902	1319	882	SRR6040902_ACTCCGCAGCCG	0	Sathyamurthy	SRR6040902_ACTCCGCAGCCG	neuron	Excit-01
SRR6040902	567	402	SRR6040902_TACAGCCGGTTT	0	Sathyamurthy	SRR6040902_TACAGCCGGTTT	junk	Garbage
SRR6040902	569	404	SRR6040902_TTTGGAGCCTCA	0	Sathyamurthy	SRR6040902_TTTGGAGCCTCA	junk	Garbage
SRR6040902	606	451	SRR6040902_CCTGCCGCCATG	0.0146341	Sathyamurthy	SRR6040902_CCTGCCGCCATG	Ependymal	Ependymal
SRR6040902	3145	1725	SRR6040902_CGTGTGTAATTC	0	Sathyamurthy	SRR6040902_CGTGTGTAATTC	neuron	Inhib-16
SRR6040902	1206	757	SRR6040902_AGTCAGTAGGTG	0.00412882	Sathyamurthy	SRR6040902_AGTCAGTAGGTG	Astrocytes 2	Astrocytes 2
SRR6040902	710	464	SRR6040902_TTTTTCATGCTN	0.0166205	Sathyamurthy	SRR6040902_TTTTTCATGCTN	junk	Garbage
SRR6040902	586	451	SRR6040902_GCAATGGCTCTT	0	Sathyamurthy	SRR6040902_GCAATGGCTCTT	Meninges 1	Meninges 1
SRR6040902	830	530	SRR6040902_GCGCCGTCCTTC	0.00598802	Sathyamurthy	SRR6040902_GCGCCGTCCTTC	junk	Garbage
SRR6040902	1668	943	SRR6040902_TGGGAGAGCTTG	0.000599	Sathyamurthy	SRR6040902_TGGGAGAGCTTG	Oligos 2	Oligos 2
SRR6040902	622	411	SRR6040902_TTCTTCCCTTCN	0	Sathyamurthy	SRR6040902_TTCTTCCCTTCN	junk	Garbage
SRR6040902	638	427	SRR6040902_TTTTGACGAGAA	0.003125	Sathyamurthy	SRR6040902_TTTTGACGAGAA	Oligos 1	Oligos 1
SRR6040902	632	434	SRR6040902_TACTTCTCTACC	0.00784929	Sathyamurthy	SRR6040902_TACTTCTCTACC	junk	Garbage
SRR6040902	842	569	SRR6040902_CATTTTATGTGT	0.00236967	Sathyamurthy	SRR6040902_CATTTTATGTGT	junk	Garbage
SRR6040902	996	651	SRR6040902_GAAACAAAAGCA	0.003003	Sathyamurthy	SRR6040902_GAAACAAAAGCA	Pericytes	Pericytes
SRR6040902	640	429	SRR6040902_TGTCTATTTCCT	0.00156006	Sathyamurthy	SRR6040902_TGTCTATTTCCT	junk	Garbage
SRR6040902	629	429	SRR6040902_CTTAGTCCCACC	0.0015873	Sathyamurthy	SRR6040902_CTTAGTCCCACC	junk	Garbage
SRR6040902	2155	1162	SRR6040902_TCAAATAGTATN	0.000464	Sathyamurthy	SRR6040902_TCAAATAGTATN	neuron	Excit-10
SRR6040902	5646	2545	SRR6040902_CCTTGCGTTTAT	0.000885	Sathyamurthy	SRR6040902_CCTTGCGTTTAT	doublets	Garbage
SRR6040902	4870	1995	SRR6040902_AAGACGTAAATA	0.000411	Sathyamurthy	SRR6040902_AAGACGTAAATA	neuron	Excit-12
SRR6040902	552	419	SRR6040902_TGTATGTTCTTC	0.00361011	Sathyamurthy	SRR6040902_TGTATGTTCTTC	junk	Garbage
SRR6040902	1307	800	SRR6040902_AGCCAGACTAGN	0.000765	Sathyamurthy	SRR6040902_AGCCAGACTAGN	Oligos 1	Oligos 1
SRR6040902	1000	667	SRR6040902_CTCGTGGAAAAN	0	Sathyamurthy	SRR6040902_CTCGTGGAAAAN	neuron	Excit-05
SRR6040902	1607	991	SRR6040902_AGTCAGCCTAAT	0.00248293	Sathyamurthy	SRR6040902_AGTCAGCCTAAT	neuron	Excit-25
SRR6040902	9979	3545	SRR6040902_TGGTTCCTTTGC	0.000701	Sathyamurthy	SRR6040902_TGGTTCCTTTGC	neuron	Inhib-22
SRR6040902	641	426	SRR6040902_GATCTCTAACCN	0.00155763	Sathyamurthy	SRR6040902_GATCTCTAACCN	junk	Garbage
SRR6040902	582	413	SRR6040902_ACGAGCCAGGCG	0.0102041	Sathyamurthy	SRR6040902_ACGAGCCAGGCG	junk	Garbage
SRR6040902	692	491	SRR6040902_CCGGTGGGTGAG	0	Sathyamurthy	SRR6040902_CCGGTGGGTGAG	OPC	OPC
SRR6040902	924	599	SRR6040902_AATGCATTTGCC	0.00108108	Sathyamurthy	SRR6040902_AATGCATTTGCC	Oligos 1	Oligos 1
SRR6040902	625	412	SRR6040902_CATGCCTCAACT	0.00950872	Sathyamurthy	SRR6040902_CATGCCTCAACT	junk	Garbage
SRR6040902	634	434	SRR6040902_ACTTCTTCTGCC	0.0015748	Sathyamurthy	SRR6040902_ACTTCTTCTGCC	junk	Garbage
SRR6040902	2569	1478	SRR6040902_GGGGGCTGCGGC	0	Sathyamurthy	SRR6040902_GGGGGCTGCGGC	neuron	Inhib-23
SRR6040902	712	483	SRR6040902_GTCCGTATCTGG	0.00558659	Sathyamurthy	SRR6040902_GTCCGTATCTGG	junk	Garbage
SRR6040902	796	582	SRR6040902_TTGCGGCGGGAG	0.00125471	Sathyamurthy	SRR6040902_TTGCGGCGGGAG	junk	Garbage
SRR6040902	647	450	SRR6040902_CTGCACTGGACT	0.00154321	Sathyamurthy	SRR6040902_CTGCACTGGACT	junk	Garbage
SRR6040902	889	533	SRR6040902_GTACCATTTGTT	0.0011236	Sathyamurthy	SRR6040902_GTACCATTTGTT	junk	Garbage
SRR6040902	932	594	SRR6040902_TACCCCGGGTCT	0.00107181	Sathyamurthy	SRR6040902_TACCCCGGGTCT	Oligo Progen 2	Oligo Progen 2
SRR6040902	1162	799	SRR6040902_TATGGCAGGTGG	0.00343053	Sathyamurthy	SRR6040902_TATGGCAGGTGG	Oligos 2	Oligos 2
SRR6040902	1717	1117	SRR6040902_TGCTAAATCGTT	0.00174419	Sathyamurthy	SRR6040902_TGCTAAATCGTT	doublets	Garbage
SRR6040902	1126	724	SRR6040902_ATTTTTCAAGGC	0.00177305	Sathyamurthy	SRR6040902_ATTTTTCAAGGC	doublets	Garbage
SRR6040902	634	428	SRR6040902_CGCATTCATTCA	0	Sathyamurthy	SRR6040902_CGCATTCATTCA	junk	Garbage
SRR6040902	809	531	SRR6040902_CCGGCTCCCTTN	0.00492005	Sathyamurthy	SRR6040902_CCGGCTCCCTTN	junk	Garbage
SRR6040902	5912	2451	SRR6040902_CGGTTAGGGTTG	0.000338	Sathyamurthy	SRR6040902_CGGTTAGGGTTG	neuron	Excit-24
SRR6040902	1918	1042	SRR6040902_TCTTAGGACGCT	0.000521	Sathyamurthy	SRR6040902_TCTTAGGACGCT	Astrocytes 1	Astrocytes 1
SRR6040902	714	493	SRR6040902_CTGGAAGTATCG	0.0069541	Sathyamurthy	SRR6040902_CTGGAAGTATCG	doublets	Garbage
SRR6040902	669	510	SRR6040902_TTAGGCGTGGGC	0	Sathyamurthy	SRR6040902_TTAGGCGTGGGC	Astrocytes 2	Astrocytes 2
SRR6040902	560	406	SRR6040902_CTTGCTCTACTT	0.0070922	Sathyamurthy	SRR6040902_CTTGCTCTACTT	junk	Garbage
SRR6040902	3061	1411	SRR6040902_ATCGTTTCGGTN	0.000327	Sathyamurthy	SRR6040902_ATCGTTTCGGTN	Astrocytes 1	Astrocytes 1
SRR6040902	626	485	SRR6040902_CGCAAGGCACAN	0.0015949	Sathyamurthy	SRR6040902_CGCAAGGCACAN	Microglia	Microglia
SRR6040902	2371	1294	SRR6040902_ATCTTCGGCCAT	0.000843	Sathyamurthy	SRR6040902_ATCTTCGGCCAT	Oligos 2	Oligos 2
SRR6040902	3902	1843	SRR6040902_CGAATCGAGAAT	0.000768	Sathyamurthy	SRR6040902_CGAATCGAGAAT	Meninges 2	Meninges 2
SRR6040902	768	509	SRR6040902_AGTAGCATCCCA	0.00389105	Sathyamurthy	SRR6040902_AGTAGCATCCCA	junk	Garbage
SRR6040902	835	568	SRR6040902_TGACGGATCGCT	0.00713436	Sathyamurthy	SRR6040902_TGACGGATCGCT	junk	Garbage
SRR6040902	727	490	SRR6040902_GAGTGTCTCCCT	0.00410959	Sathyamurthy	SRR6040902_GAGTGTCTCCCT	junk	Garbage
SRR6040902	635	451	SRR6040902_TGGAGATTCATN	0.00625978	Sathyamurthy	SRR6040902_TGGAGATTCATN	junk	Garbage
SRR6040902	1545	916	SRR6040902_AGACCGTTGGTG	0.00193798	Sathyamurthy	SRR6040902_AGACCGTTGGTG	Oligos 1	Oligos 1
SRR6040902	2055	1125	SRR6040902_TTTCGTTTCCCG	0	Sathyamurthy	SRR6040902_TTTCGTTTCCCG	Meninges 1	Meninges 1
SRR6040902	564	401	SRR6040902_CTGTCCCTAATN	0.00176991	Sathyamurthy	SRR6040902_CTGTCCCTAATN	junk	Garbage
SRR6040902	585	449	SRR6040902_GCGGAACGAGGN	0.00847458	Sathyamurthy	SRR6040902_GCGGAACGAGGN	Endothelial	Endothelial
SRR6040902	595	407	SRR6040902_GATTGCGCATCA	0	Sathyamurthy	SRR6040902_GATTGCGCATCA	junk	Garbage
SRR6040902	589	410	SRR6040902_TGGTTAGAAGGT	0.00841751	Sathyamurthy	SRR6040902_TGGTTAGAAGGT	junk	Garbage
SRR6040902	3351	1890	SRR6040902_AAGGGATTCGCG	0.000298	Sathyamurthy	SRR6040902_AAGGGATTCGCG	doublets	Garbage
SRR6040902	3885	1774	SRR6040902_CGTTGGCATCTT	0.00154202	Sathyamurthy	SRR6040902_CGTTGGCATCTT	neuron	Excit-04
SRR6040902	1008	705	SRR6040902_TCCGACGGCCTC	0	Sathyamurthy	SRR6040902_TCCGACGGCCTC	junk	Garbage
SRR6040902	880	581	SRR6040902_CACAATTTAACA	0	Sathyamurthy	SRR6040902_CACAATTTAACA	junk	Garbage
SRR6040902	2201	1375	SRR6040902_GGGGAGCCAGCC	0.000908	Sathyamurthy	SRR6040902_GGGGAGCCAGCC	doublets	Garbage
SRR6040902	959	684	SRR6040902_GTTGCTGACTGC	0	Sathyamurthy	SRR6040902_GTTGCTGACTGC	doublets	Garbage
SRR6040902	745	504	SRR6040902_GCGTGCTGACTA	0	Sathyamurthy	SRR6040902_GCGTGCTGACTA	Oligos 1	Oligos 1
SRR6040902	688	500	SRR6040902_CGTGTTACTGCC	0	Sathyamurthy	SRR6040902_CGTGTTACTGCC	junk	Garbage
SRR6040902	2417	1205	SRR6040902_TCATAGGAAACG	0.00123967	Sathyamurthy	SRR6040902_TCATAGGAAACG	Astrocytes 1	Astrocytes 1
SRR6040902	558	401	SRR6040902_ACTTGCTAGTAG	0.00711744	Sathyamurthy	SRR6040902_ACTTGCTAGTAG	junk	Garbage
SRR6040902	736	528	SRR6040902_TGACGGCTATCT	0.00135685	Sathyamurthy	SRR6040902_TGACGGCTATCT	junk	Garbage
SRR6040902	4832	2104	SRR6040902_TCGCGCGCTTTT	0.0180858	Sathyamurthy	SRR6040902_TCGCGCGCTTTT	Ependymal	Ependymal
SRR6040902	543	401	SRR6040902_CTTTTCACTGTC	0	Sathyamurthy	SRR6040902_CTTTTCACTGTC	junk	Garbage
SRR6040902	3243	1598	SRR6040902_CCTTTGTCTCAC	0.00153941	Sathyamurthy	SRR6040902_CCTTTGTCTCAC	Meninges 1	Meninges 1
SRR6040902	666	469	SRR6040902_GGCAATTCTCCN	0.00892857	Sathyamurthy	SRR6040902_GGCAATTCTCCN	junk	Garbage
SRR6040902	550	415	SRR6040902_CCGGCGTTTCGT	0	Sathyamurthy	SRR6040902_CCGGCGTTTCGT	Oligo Progen 1	Oligo Progen 1
SRR6040902	1732	1105	SRR6040902_CACCTTTATCGT	0.00287853	Sathyamurthy	SRR6040902_CACCTTTATCGT	Ependymal	Ependymal
SRR6040902	763	523	SRR6040902_CCTCCCACAGGC	0.00391645	Sathyamurthy	SRR6040902_CCTCCCACAGGC	junk	Garbage
SRR6040902	13985	3958	SRR6040902_AAGTGGTGTTGT	0.000429	Sathyamurthy	SRR6040902_AAGTGGTGTTGT	neuron	Inhib-15
SRR6040902	641	460	SRR6040902_CCTGCTGTTTCC	0.00155763	Sathyamurthy	SRR6040902_CCTGCTGTTTCC	junk	Garbage
SRR6040902	535	407	SRR6040902_AGAAATCTCCTC	0	Sathyamurthy	SRR6040902_AGAAATCTCCTC	junk	Garbage
SRR6040902	898	627	SRR6040902_ACTCTAAAGCAA	0.00111235	Sathyamurthy	SRR6040902_ACTCTAAAGCAA	Oligos 2	Oligos 2
SRR6040902	559	414	SRR6040902_AGTGCCTTGTGT	0	Sathyamurthy	SRR6040902_AGTGCCTTGTGT	junk	Garbage
SRR6040902	618	454	SRR6040902_TTAGCGTTTTTG	0	Sathyamurthy	SRR6040902_TTAGCGTTTTTG	Astrocytes 2	Astrocytes 2
SRR6040902	629	428	SRR6040902_CTACTGATTCCN	0.00631912	Sathyamurthy	SRR6040902_CTACTGATTCCN	junk	Garbage
SRR6040902	657	456	SRR6040902_CCGTGCTGGATT	0.0030349	Sathyamurthy	SRR6040902_CCGTGCTGGATT	junk	Garbage
SRR6040902	709	490	SRR6040902_GTTTTTGTCGCT	0.00140845	Sathyamurthy	SRR6040902_GTTTTTGTCGCT	junk	Garbage
SRR6040902	746	484	SRR6040902_CTTATTGTCCCT	0.00665779	Sathyamurthy	SRR6040902_CTTATTGTCCCT	junk	Garbage
SRR6040902	804	585	SRR6040902_ATTGTGAGGAAT	0	Sathyamurthy	SRR6040902_ATTGTGAGGAAT	Astrocytes 1	Astrocytes 1
SRR6040902	593	423	SRR6040902_ACACAGACCGAN	0.00670017	Sathyamurthy	SRR6040902_ACACAGACCGAN	Oligo Progen 2	Oligo Progen 2
SRR6040902	646	415	SRR6040902_GTCAACTATAAC	0.0167428	Sathyamurthy	SRR6040902_GTCAACTATAAC	junk	Garbage
SRR6040902	617	450	SRR6040902_CACCCGATCTCC	0	Sathyamurthy	SRR6040902_CACCCGATCTCC	doublets	Garbage
SRR6040902	5388	2098	SRR6040902_CGAACAACGTAT	0	Sathyamurthy	SRR6040902_CGAACAACGTAT	neuron	Inhib-01
SRR6040902	647	487	SRR6040902_AGAAGCAGGAAC	0	Sathyamurthy	SRR6040902_AGAAGCAGGAAC	Meninges 1	Meninges 1
SRR6040902	765	519	SRR6040902_TACCATCCTTTT	0.0077821	Sathyamurthy	SRR6040902_TACCATCCTTTT	junk	Garbage
SRR6040902	935	671	SRR6040902_CAAGCTAATTCN	0	Sathyamurthy	SRR6040902_CAAGCTAATTCN	Microglia	Microglia
SRR6040902	751	537	SRR6040902_TCGGTGGGCTGT	0	Sathyamurthy	SRR6040902_TCGGTGGGCTGT	Astrocytes 2	Astrocytes 2
SRR6040902	1916	1089	SRR6040902_ATTAACTTCTCA	0.000522	Sathyamurthy	SRR6040902_ATTAACTTCTCA	Oligos 2	Oligos 2
SRR6040902	897	558	SRR6040902_CTAACCCCGCCT	0.00443951	Sathyamurthy	SRR6040902_CTAACCCCGCCT	junk	Garbage
SRR6040902	1391	796	SRR6040902_TATCGTGTGAAG	0.00215208	Sathyamurthy	SRR6040902_TATCGTGTGAAG	Oligos 1	Oligos 1
SRR6040902	1178	760	SRR6040902_GAGTCGCCCGTT	0.00169491	Sathyamurthy	SRR6040902_GAGTCGCCCGTT	Oligos 1	Oligos 1
SRR6040902	1267	753	SRR6040902_GCCTAACCATTA	0.00314713	Sathyamurthy	SRR6040902_GCCTAACCATTA	Oligos 1	Oligos 1
SRR6040902	2831	1454	SRR6040902_AATGCGCAGCAC	0	Sathyamurthy	SRR6040902_AATGCGCAGCAC	neuron	Inhib-01
SRR6040902	551	441	SRR6040902_TTCACATTATTT	0.0125448	Sathyamurthy	SRR6040902_TTCACATTATTT	Endothelial	Endothelial
SRR6040902	1324	839	SRR6040902_AGTTGATGCTTC	0.0015083	Sathyamurthy	SRR6040902_AGTTGATGCTTC	Astrocytes 2	Astrocytes 2
SRR6040902	808	537	SRR6040902_CATCGCCCTCGC	0.00123609	Sathyamurthy	SRR6040902_CATCGCCCTCGC	junk	Garbage
SRR6040902	1328	839	SRR6040902_GGTGCATCCCAG	0.000752	Sathyamurthy	SRR6040902_GGTGCATCCCAG	Oligos 2	Oligos 2
SRR6040902	989	671	SRR6040902_GCTGAGGCTGGC	0.00302419	Sathyamurthy	SRR6040902_GCTGAGGCTGGC	Ependymal	Ependymal
SRR6040902	612	412	SRR6040902_TGTCCACCTGTN	0.00325733	Sathyamurthy	SRR6040902_TGTCCACCTGTN	junk	Garbage
SRR6040902	562	428	SRR6040902_GTGAGCGAAGGC	0.0017762	Sathyamurthy	SRR6040902_GTGAGCGAAGGC	Oligos 2	Oligos 2
SRR6040902	626	422	SRR6040902_GGAATGATGAAN	0.0015949	Sathyamurthy	SRR6040902_GGAATGATGAAN	junk	Garbage
SRR6040902	570	412	SRR6040902_TTGTCGCCCATC	0.0052356	Sathyamurthy	SRR6040902_TTGTCGCCCATC	junk	Garbage
SRR6040902	2353	1292	SRR6040902_TATCTTGGCCAA	0.000425	Sathyamurthy	SRR6040902_TATCTTGGCCAA	neuron	Inhib-01
SRR6040902	593	415	SRR6040902_GAAATCTACTCA	0.00670017	Sathyamurthy	SRR6040902_GAAATCTACTCA	junk	Garbage
SRR6040902	615	417	SRR6040902_TTAGTCTAGTCG	0.00324149	Sathyamurthy	SRR6040902_TTAGTCTAGTCG	junk	Garbage
SRR6040902	906	627	SRR6040902_GCGGCCCACGTC	0	Sathyamurthy	SRR6040902_GCGGCCCACGTC	Oligos 2	Oligos 2
SRR6040902	645	426	SRR6040902_CTGAGAAGTGGT	0.00154799	Sathyamurthy	SRR6040902_CTGAGAAGTGGT	junk	Garbage
SRR6040902	1824	1075	SRR6040902_GGCTGTAAGAGT	0.00109529	Sathyamurthy	SRR6040902_GGCTGTAAGAGT	Astrocytes 2	Astrocytes 2
SRR6040902	629	472	SRR6040902_CATTGATCGGGG	0.0015873	Sathyamurthy	SRR6040902_CATTGATCGGGG	Oligos 2	Oligos 2
SRR6040902	2365	1437	SRR6040902_CCGTTTACTGCG	0.000845	Sathyamurthy	SRR6040902_CCGTTTACTGCG	doublets	Garbage
SRR6040902	2596	1358	SRR6040902_CCGTCTTAAGCG	0.00077	Sathyamurthy	SRR6040902_CCGTCTTAAGCG	Oligos 2	Oligos 2
SRR6040902	1001	703	SRR6040902_CGATTCCCTGCA	0	Sathyamurthy	SRR6040902_CGATTCCCTGCA	Ependymal	Ependymal
SRR6040902	789	505	SRR6040902_CTCTATTTGGTN	0.00629723	Sathyamurthy	SRR6040902_CTCTATTTGGTN	junk	Garbage
SRR6040902	1484	898	SRR6040902_GAAAAGGTGCCT	0.020462	Sathyamurthy	SRR6040902_GAAAAGGTGCCT	Ependymal	Ependymal
SRR6040902	1803	1133	SRR6040902_ACAAATAATTTN	0.00166113	Sathyamurthy	SRR6040902_ACAAATAATTTN	neuron	Excit-03
SRR6040902	863	558	SRR6040902_TGTCTCCTTTTN	0.0103211	Sathyamurthy	SRR6040902_TGTCTCCTTTTN	junk	Garbage
SRR6040902	1256	783	SRR6040902_GTCAGTGGTGAC	0.00396511	Sathyamurthy	SRR6040902_GTCAGTGGTGAC	Oligos 1	Oligos 1
SRR6040902	568	409	SRR6040902_AAACCGGCGCAA	0	Sathyamurthy	SRR6040902_AAACCGGCGCAA	Schwann	Schwann
SRR6040902	878	576	SRR6040902_ATCTAGGTACCG	0	Sathyamurthy	SRR6040902_ATCTAGGTACCG	Oligos 2	Oligos 2
SRR6040902	878	564	SRR6040902_TAACACGAAATN	0	Sathyamurthy	SRR6040902_TAACACGAAATN	Oligos 1	Oligos 1
SRR6040902	526	408	SRR6040902_GCGTTTTTGCCT	0.00567108	Sathyamurthy	SRR6040902_GCGTTTTTGCCT	junk	Garbage
SRR6040902	1191	745	SRR6040902_TCTAAACTTTTG	0.00251256	Sathyamurthy	SRR6040902_TCTAAACTTTTG	Oligos 2	Oligos 2
SRR6040902	539	420	SRR6040902_TGCCTATATGCG	0.00369686	Sathyamurthy	SRR6040902_TGCCTATATGCG	Microglia	Microglia
SRR6040902	2061	1240	SRR6040902_ATAGCATGCGAT	0.000485	Sathyamurthy	SRR6040902_ATAGCATGCGAT	Meninges 2	Meninges 2
SRR6040902	594	416	SRR6040902_CTAAGATTGCTA	0.00168067	Sathyamurthy	SRR6040902_CTAAGATTGCTA	junk	Garbage
SRR6040902	782	583	SRR6040902_CGCAATCTGCGT	0.00127714	Sathyamurthy	SRR6040902_CGCAATCTGCGT	junk	Garbage
SRR6040902	2247	1143	SRR6040902_TTGTTTTGCCTC	0.000445	Sathyamurthy	SRR6040902_TTGTTTTGCCTC	Schwann	Schwann
SRR6040902	1345	841	SRR6040902_AGTAGGCTAGTC	0.00444115	Sathyamurthy	SRR6040902_AGTAGGCTAGTC	junk	Garbage
SRR6040902	4807	2100	SRR6040902_CGTAGGGTGGCA	0.000208	Sathyamurthy	SRR6040902_CGTAGGGTGGCA	neuron	Inhib-17
SRR6040902	2826	1400	SRR6040902_GCAGTGCTAAAC	0	Sathyamurthy	SRR6040902_GCAGTGCTAAAC	neuron	Inhib-01
SRR6040902	1008	672	SRR6040902_GACAAGTTCATC	0.00296736	Sathyamurthy	SRR6040902_GACAAGTTCATC	Oligos 1	Oligos 1
SRR6040902	2292	1306	SRR6040902_AAAGTGCATTCA	0.00217675	Sathyamurthy	SRR6040902_AAAGTGCATTCA	doublets	Garbage
SRR6040902	669	445	SRR6040902_CTCAACATATCC	0.0176211	Sathyamurthy	SRR6040902_CTCAACATATCC	junk	Garbage
SRR6040902	2790	1595	SRR6040902_AGGGTTATAGGT	0.015873	Sathyamurthy	SRR6040902_AGGGTTATAGGT	Endothelial	Endothelial
SRR6040902	622	438	SRR6040902_CTAAGCCGACAT	0.0126984	Sathyamurthy	SRR6040902_CTAAGCCGACAT	junk	Garbage
SRR6040902	1724	1038	SRR6040902_CTAGGATTTCAG	0.00231482	Sathyamurthy	SRR6040902_CTAGGATTTCAG	doublets	Garbage
SRR6040902	609	431	SRR6040902_ACTGTGTGTGTA	0	Sathyamurthy	SRR6040902_ACTGTGTGTGTA	Pericytes	Pericytes
SRR6040902	578	414	SRR6040902_CAGCGCCAACTN	0.00687285	Sathyamurthy	SRR6040902_CAGCGCCAACTN	junk	Garbage
SRR6040902	1048	699	SRR6040902_GTTCCCTCAAGC	0	Sathyamurthy	SRR6040902_GTTCCCTCAAGC	Astrocytes 1	Astrocytes 1
SRR6040902	646	467	SRR6040902_ATCTTTTACACC	0.00768049	Sathyamurthy	SRR6040902_ATCTTTTACACC	junk	Garbage
SRR6040902	634	444	SRR6040902_ACAGGGACTTTC	0.00626959	Sathyamurthy	SRR6040902_ACAGGGACTTTC	junk	Garbage
SRR6040902	3270	1730	SRR6040902_CTCCACTAATTT	0.0410557	Sathyamurthy	SRR6040902_CTCCACTAATTT	Ependymal	Ependymal
SRR6040902	693	460	SRR6040902_AATTACCTTGAT	0.00573888	Sathyamurthy	SRR6040902_AATTACCTTGAT	junk	Garbage
SRR6040902	2096	1237	SRR6040902_GAACATTTAAGG	0.00285442	Sathyamurthy	SRR6040902_GAACATTTAAGG	Meninges 2	Meninges 2
SRR6040902	2854	1656	SRR6040902_GTTCTACACTAG	0.0151829	Sathyamurthy	SRR6040902_GTTCTACACTAG	Endothelial	Endothelial
SRR6040902	1023	629	SRR6040902_GATGCGGAGCGN	0.00292398	Sathyamurthy	SRR6040902_GATGCGGAGCGN	Astrocytes 2	Astrocytes 2
SRR6040902	865	568	SRR6040902_AACTCGTAGGGN	0.0023068	Sathyamurthy	SRR6040902_AACTCGTAGGGN	Oligos 1	Oligos 1
SRR6040902	1855	1106	SRR6040902_CGGGCCGTCCGC	0	Sathyamurthy	SRR6040902_CGGGCCGTCCGC	neuron	Inhib-16
SRR6040902	602	402	SRR6040902_ATACACCCGATN	0.01473	Sathyamurthy	SRR6040902_ATACACCCGATN	junk	Garbage
SRR6040902	1044	653	SRR6040902_CTAGGGGCTCCT	0	Sathyamurthy	SRR6040902_CTAGGGGCTCCT	neuron	Excit-18
SRR6040902	687	453	SRR6040902_TAGTTCTTGTCN	0.00434783	Sathyamurthy	SRR6040902_TAGTTCTTGTCN	junk	Garbage
SRR6040902	677	491	SRR6040902_GGCAACGGATGG	0.00147493	Sathyamurthy	SRR6040902_GGCAACGGATGG	Oligos 1	Oligos 1
SRR6040902	584	405	SRR6040902_ACACCTAGGAGA	0.0217755	Sathyamurthy	SRR6040902_ACACCTAGGAGA	junk	Garbage
SRR6040902	1863	1066	SRR6040902_CCGCAGTCGTAA	0.00160772	Sathyamurthy	SRR6040902_CCGCAGTCGTAA	neuron	Excit-05
SRR6040902	2498	1243	SRR6040902_CGGTGGAGGTTA	0.0004	Sathyamurthy	SRR6040902_CGGTGGAGGTTA	neuron	Excit-10
SRR6040902	3493	1825	SRR6040902_GGTGCACGAGCT	0.000572	Sathyamurthy	SRR6040902_GGTGCACGAGCT	neuron	Excit-20
SRR6040902	1367	881	SRR6040902_TGTCGCCTCCTC	0.00364431	Sathyamurthy	SRR6040902_TGTCGCCTCCTC	Endothelial	Endothelial
SRR6040902	607	418	SRR6040902_TGACCACATTTA	0.00491803	Sathyamurthy	SRR6040902_TGACCACATTTA	doublets	Garbage
SRR6040902	5196	2297	SRR6040902_ACTTCTCAGGCA	0.000385	Sathyamurthy	SRR6040902_ACTTCTCAGGCA	neuron	Inhib-23
SRR6040902	619	413	SRR6040902_CCTCCCGGTCGT	0.0016129	Sathyamurthy	SRR6040902_CCTCCCGGTCGT	junk	Garbage
SRR6040902	940	669	SRR6040902_AGGAGATAAGGG	0.0010627	Sathyamurthy	SRR6040902_AGGAGATAAGGG	Meninges 1	Meninges 1
SRR6040902	1023	732	SRR6040902_TGGATTCGGGTC	0	Sathyamurthy	SRR6040902_TGGATTCGGGTC	junk	Garbage
SRR6040902	9024	3199	SRR6040902_CTCGTTATCTTC	0.000554	Sathyamurthy	SRR6040902_CTCGTTATCTTC	neuron	Excit-27
SRR6040902	1852	980	SRR6040902_GATCAGGTGATG	0.00161725	Sathyamurthy	SRR6040902_GATCAGGTGATG	Oligos 1	Oligos 1
SRR6040902	2598	1326	SRR6040902_CTCAGAGAATGC	0.00153728	Sathyamurthy	SRR6040902_CTCAGAGAATGC	neuron	Inhib-05
SRR6040902	1338	768	SRR6040902_GCGCTTGTAGTC	0.00149254	Sathyamurthy	SRR6040902_GCGCTTGTAGTC	Oligo Progen 2	Oligo Progen 2
SRR6040902	699	498	SRR6040902_GTCACTGTGGTG	0.00142857	Sathyamurthy	SRR6040902_GTCACTGTGGTG	doublets	Garbage
SRR6040902	720	491	SRR6040902_TACGATTCTTAN	0.00689655	Sathyamurthy	SRR6040902_TACGATTCTTAN	junk	Garbage
SRR6040902	1028	676	SRR6040902_TGGAGACTAAGN	0.000972	Sathyamurthy	SRR6040902_TGGAGACTAAGN	Meninges 1	Meninges 1
SRR6040902	598	419	SRR6040902_CGTCGGTCGCCC	0.00333333	Sathyamurthy	SRR6040902_CGTCGGTCGCCC	junk	Garbage
SRR6040902	987	678	SRR6040902_TGGAAGTCTTTG	0.0030303	Sathyamurthy	SRR6040902_TGGAAGTCTTTG	Oligos 2	Oligos 2
SRR6040902	560	411	SRR6040902_TGTCAGTTCGAT	0.0070922	Sathyamurthy	SRR6040902_TGTCAGTTCGAT	junk	Garbage
SRR6040902	4038	2009	SRR6040902_AAGGCGTTATGT	0.000742	Sathyamurthy	SRR6040902_AAGGCGTTATGT	neuron	Excit-31
SRR6040902	613	427	SRR6040902_CATCATGCGGCT	0.00809062	Sathyamurthy	SRR6040902_CATCATGCGGCT	junk	Garbage
SRR6040902	3119	1685	SRR6040902_CGATTTGCTGTC	0.000641	Sathyamurthy	SRR6040902_CGATTTGCTGTC	neuron	Inhib-12
SRR6040902	1119	722	SRR6040902_GCCATATGCTGT	0	Sathyamurthy	SRR6040902_GCCATATGCTGT	Astrocytes 1	Astrocytes 1
SRR6040902	4178	1782	SRR6040902_CCCAAAGAGATC	0.000239	Sathyamurthy	SRR6040902_CCCAAAGAGATC	Oligos 2	Oligos 2
SRR6040902	585	412	SRR6040902_CATGTCGTTATT	0	Sathyamurthy	SRR6040902_CATGTCGTTATT	junk	Garbage
SRR6040902	1771	1043	SRR6040902_GGAGAAATCCTG	0	Sathyamurthy	SRR6040902_GGAGAAATCCTG	Meninges 1	Meninges 1
SRR6040902	1247	754	SRR6040902_CCTACATACGAA	0.000801	Sathyamurthy	SRR6040902_CCTACATACGAA	Oligos 1	Oligos 1
SRR6040902	1138	735	SRR6040902_ATCGTCTGGACN	0.00350263	Sathyamurthy	SRR6040902_ATCGTCTGGACN	Oligos 2	Oligos 2
SRR6040902	849	571	SRR6040902_GCATTCCGTATT	0.0116414	Sathyamurthy	SRR6040902_GCATTCCGTATT	junk	Garbage
SRR6040902	647	449	SRR6040902_CATCCCTGTTCC	0	Sathyamurthy	SRR6040902_CATCCCTGTTCC	junk	Garbage
SRR6040902	538	433	SRR6040902_GGAAGTCGCGGA	0.00185529	Sathyamurthy	SRR6040902_GGAAGTCGCGGA	Astrocytes 2	Astrocytes 2
SRR6040902	1019	625	SRR6040902_ACGGAGGTGTGT	0.00098	Sathyamurthy	SRR6040902_ACGGAGGTGTGT	Oligos 1	Oligos 1
SRR6040902	638	456	SRR6040902_TATTTGGCACCC	0.00156495	Sathyamurthy	SRR6040902_TATTTGGCACCC	junk	Garbage
SRR6040902	1485	801	SRR6040902_GCACTCTACCTT	0.00134499	Sathyamurthy	SRR6040902_GCACTCTACCTT	Oligos 1	Oligos 1
SRR6040902	884	548	SRR6040902_GACCGCGCCCCT	0	Sathyamurthy	SRR6040902_GACCGCGCCCCT	Peripheral glia/NC derivative	Peripheral Glia/NC Derivative
SRR6040902	2902	1391	SRR6040902_CAAAGATTTCCA	0	Sathyamurthy	SRR6040902_CAAAGATTTCCA	neuron	Inhib-02
SRR6040902	706	464	SRR6040902_CCATCATAACCC	0.00141443	Sathyamurthy	SRR6040902_CCATCATAACCC	junk	Garbage
SRR6040902	663	484	SRR6040902_ACAAAGCGAGTA	0	Sathyamurthy	SRR6040902_ACAAAGCGAGTA	Astrocytes 1	Astrocytes 1
SRR6040902	1053	690	SRR6040902_GACCGTATGTTT	0.000949	Sathyamurthy	SRR6040902_GACCGTATGTTT	doublets	Garbage
SRR6040902	631	412	SRR6040902_ATACAGTCAACT	0	Sathyamurthy	SRR6040902_ATACAGTCAACT	junk	Garbage
SRR6040902	1553	1018	SRR6040902_AATTGGACGCGT	0.00192802	Sathyamurthy	SRR6040902_AATTGGACGCGT	Meninges 1	Meninges 1
SRR6040902	1051	736	SRR6040902_TCTTCAGACTAN	0.000951	Sathyamurthy	SRR6040902_TCTTCAGACTAN	neuron	Excit-18
SRR6040902	11772	3823	SRR6040902_ACAGTCTATGGC	8.49e-05	Sathyamurthy	SRR6040902_ACAGTCTATGGC	neuron	Inhib-23
SRR6040902	903	652	SRR6040902_GTGTTAGTGACT	0.00331126	Sathyamurthy	SRR6040902_GTGTTAGTGACT	OPC	OPC
SRR6040902	2218	1165	SRR6040902_TAGTTTGTCGAT	0.00224921	Sathyamurthy	SRR6040902_TAGTTTGTCGAT	Oligos 1	Oligos 1
SRR6040902	3475	1550	SRR6040902_TTCCGGTTTACT	0.00172364	Sathyamurthy	SRR6040902_TTCCGGTTTACT	Astrocytes 1	Astrocytes 1
SRR6040902	574	450	SRR6040902_CCAGGACGGCGN	0.00173913	Sathyamurthy	SRR6040902_CCAGGACGGCGN	doublets	Garbage
SRR6040902	864	559	SRR6040902_CATTTTTATTTT	0.00230947	Sathyamurthy	SRR6040902_CATTTTTATTTT	junk	Garbage
SRR6040902	620	418	SRR6040902_GTGTTCTTGCTA	0.00161031	Sathyamurthy	SRR6040902_GTGTTCTTGCTA	junk	Garbage
SRR6040902	574	411	SRR6040902_GCATTTGTTCGN	0.00347222	Sathyamurthy	SRR6040902_GCATTTGTTCGN	junk	Garbage
SRR6040902	8677	3119	SRR6040902_GCTGTTTCTATT	0.000346	Sathyamurthy	SRR6040902_GCTGTTTCTATT	neuron	Excit-20
SRR6040902	972	646	SRR6040902_ACGTCGCCGCAC	0	Sathyamurthy	SRR6040902_ACGTCGCCGCAC	Oligos 1	Oligos 1
SRR6040902	639	436	SRR6040902_ATTGGTTGAATC	0.00930233	Sathyamurthy	SRR6040902_ATTGGTTGAATC	junk	Garbage
SRR6040902	643	453	SRR6040902_CCGATCGCTTTA	0.0015528	Sathyamurthy	SRR6040902_CCGATCGCTTTA	junk	Garbage
SRR6040902	1684	911	SRR6040902_TTCGTAAGCGGG	0.000593	Sathyamurthy	SRR6040902_TTCGTAAGCGGG	Astrocytes 1	Astrocytes 1
SRR6040902	1202	778	SRR6040902_CCGGAAACGTAC	0	Sathyamurthy	SRR6040902_CCGGAAACGTAC	Astrocytes 2	Astrocytes 2
SRR6040902	584	411	SRR6040902_ATCCTGAGGTTN	0.00680272	Sathyamurthy	SRR6040902_ATCCTGAGGTTN	junk	Garbage
SRR6040902	5912	2448	SRR6040902_GCAGTGTTCTCA	0	Sathyamurthy	SRR6040902_GCAGTGTTCTCA	neuron	Inhib-06
SRR6040902	614	405	SRR6040902_CCTTTTAATATN	0	Sathyamurthy	SRR6040902_CCTTTTAATATN	junk	Garbage
SRR6040902	1318	844	SRR6040902_TGCAGTGACTGG	0.00151515	Sathyamurthy	SRR6040902_TGCAGTGACTGG	Astrocytes 1	Astrocytes 1
SRR6040902	929	627	SRR6040902_CGCATCGGACCG	0	Sathyamurthy	SRR6040902_CGCATCGGACCG	neuron	Excit-10
SRR6040902	2933	1474	SRR6040902_CCCTTGAAGCAA	0	Sathyamurthy	SRR6040902_CCCTTGAAGCAA	neuron	Excit-16
SRR6040902	1789	1143	SRR6040902_CAGGGCCTGGCN	0.000559	Sathyamurthy	SRR6040902_CAGGGCCTGGCN	neuron	Inhib-08
SRR6040902	2935	1600	SRR6040902_CTTCTTGTTTTN	0.0010211	Sathyamurthy	SRR6040902_CTTCTTGTTTTN	neuron	Inhib-12
SRR6040902	598	438	SRR6040902_GTGGTTACAACC	0.00829187	Sathyamurthy	SRR6040902_GTGGTTACAACC	junk	Garbage
SRR6040902	737	504	SRR6040902_CCTCCCACAACC	0	Sathyamurthy	SRR6040902_CCTCCCACAACC	junk	Garbage
SRR6040902	543	402	SRR6040902_CTGGCGCAGGCA	0.00183823	Sathyamurthy	SRR6040902_CTGGCGCAGGCA	doublets	Garbage
SRR6040902	1117	794	SRR6040902_ACTTGGGACTCG	0.00178731	Sathyamurthy	SRR6040902_ACTTGGGACTCG	neuron	Excit-18
SRR6040902	656	460	SRR6040902_ATTCCACAGGTG	0.00455235	Sathyamurthy	SRR6040902_ATTCCACAGGTG	junk	Garbage
SRR6040902	1960	1169	SRR6040902_TGGGTGCAATCA	0.00101937	Sathyamurthy	SRR6040902_TGGGTGCAATCA	doublets	Garbage
SRR6040902	733	562	SRR6040902_TGGTGTGGCGTC	0.00677507	Sathyamurthy	SRR6040902_TGGTGTGGCGTC	Oligos 1	Oligos 1
SRR6040902	636	463	SRR6040902_GCTCCTGATGTA	0.0031348	Sathyamurthy	SRR6040902_GCTCCTGATGTA	doublets	Garbage
SRR6040902	558	447	SRR6040902_CAGGGCCGCGGG	0.00357143	Sathyamurthy	SRR6040902_CAGGGCCGCGGG	doublets	Garbage
SRR6040902	3539	1796	SRR6040902_AAGACGTCAACG	0.000565	Sathyamurthy	SRR6040902_AAGACGTCAACG	neuron	Excit-05
SRR6040902	866	572	SRR6040902_ATTCCAGTTGTT	0.0214689	Sathyamurthy	SRR6040902_ATTCCAGTTGTT	junk	Garbage
SRR6040902	654	457	SRR6040902_AGTATTTATGTN	0.00152672	Sathyamurthy	SRR6040902_AGTATTTATGTN	junk	Garbage
SRR6040902	3810	1722	SRR6040902_TCTCAGTTCGCA	0.000262	Sathyamurthy	SRR6040902_TCTCAGTTCGCA	neuron	Inhib-12
SRR6040902	608	432	SRR6040902_ATTTCTCGTGAN	0.00327869	Sathyamurthy	SRR6040902_ATTTCTCGTGAN	junk	Garbage
SRR6040902	1123	756	SRR6040902_TGGTCCCATTCT	0.00531444	Sathyamurthy	SRR6040902_TGGTCCCATTCT	Endothelial	Endothelial
SRR6040902	798	582	SRR6040902_TTGGAGAGCGTT	0	Sathyamurthy	SRR6040902_TTGGAGAGCGTT	Meninges 1	Meninges 1
SRR6040902	741	513	SRR6040902_CTTCCCTCACCA	0.00269179	Sathyamurthy	SRR6040902_CTTCCCTCACCA	junk	Garbage
SRR6040902	2565	1274	SRR6040902_AGAGTCCAGTTG	0.00116822	Sathyamurthy	SRR6040902_AGAGTCCAGTTG	Astrocytes 1	Astrocytes 1
SRR6040902	2385	1271	SRR6040902_TTCCGTTGCGAG	0	Sathyamurthy	SRR6040902_TTCCGTTGCGAG	neuron	Excit-01
SRR6040902	1023	705	SRR6040902_ATCGAGTTACCG	0	Sathyamurthy	SRR6040902_ATCGAGTTACCG	neuron	Inhib-01
SRR6040902	9709	3131	SRR6040902_TTAACCGCAATN	0.000515	Sathyamurthy	SRR6040902_TTAACCGCAATN	neuron	Inhib-07
SRR6040902	756	511	SRR6040902_CTTCCTGATGAA	0.00263852	Sathyamurthy	SRR6040902_CTTCCTGATGAA	junk	Garbage
SRR6040902	808	470	SRR6040902_CATCTTACCTCN	0.00369914	Sathyamurthy	SRR6040902_CATCTTACCTCN	doublets	Garbage
SRR6040902	5460	2430	SRR6040902_GCAGGTTAAGGC	0.000183	Sathyamurthy	SRR6040902_GCAGGTTAAGGC	neuron	Inhib-23
SRR6040902	1675	1097	SRR6040902_TAAGACTTTCGG	0.00178784	Sathyamurthy	SRR6040902_TAAGACTTTCGG	neuron	Excit-23
SRR6040902	2629	1464	SRR6040902_AACAAGGAGTCT	0.00151918	Sathyamurthy	SRR6040902_AACAAGGAGTCT	neuron	Excit-29
SRR6040902	642	439	SRR6040902_GCTTCCGCCCTG	0.00465116	Sathyamurthy	SRR6040902_GCTTCCGCCCTG	junk	Garbage
SRR6040902	803	608	SRR6040902_CATTTGGATAGG	0.00248447	Sathyamurthy	SRR6040902_CATTTGGATAGG	Microglia	Microglia
SRR6040902	1013	664	SRR6040902_GTAAAAGCAGTT	0.00295276	Sathyamurthy	SRR6040902_GTAAAAGCAGTT	Oligos 1	Oligos 1
SRR6040902	1578	901	SRR6040902_GGCCAGATGAGA	0.00189753	Sathyamurthy	SRR6040902_GGCCAGATGAGA	Oligos 1	Oligos 1
SRR6040902	938	619	SRR6040902_CGTTTTTGGATN	0.00740741	Sathyamurthy	SRR6040902_CGTTTTTGGATN	junk	Garbage
SRR6040902	2622	1465	SRR6040902_CTTTCCGACTAT	0	Sathyamurthy	SRR6040902_CTTTCCGACTAT	Meninges 2	Meninges 2
SRR6040902	1967	1157	SRR6040902_ACTGTACGCTGN	0.000508	Sathyamurthy	SRR6040902_ACTGTACGCTGN	neuron	Excit-06
SRR6040902	773	540	SRR6040902_CGTTCTTGTGCG	0.00129199	Sathyamurthy	SRR6040902_CGTTCTTGTGCG	junk	Garbage
SRR6040902	564	443	SRR6040902_CGAAGGGTGCAC	0	Sathyamurthy	SRR6040902_CGAAGGGTGCAC	Meninges 1	Meninges 1
SRR6040902	2531	1219	SRR6040902_AGTACGCGATTN	0.000395	Sathyamurthy	SRR6040902_AGTACGCGATTN	Astrocytes 1	Astrocytes 1
SRR6040902	597	418	SRR6040902_TTTGCTATTCCC	0.005	Sathyamurthy	SRR6040902_TTTGCTATTCCC	junk	Garbage
SRR6040902	9706	2929	SRR6040902_AATGGCTGTCTA	0.000309	Sathyamurthy	SRR6040902_AATGGCTGTCTA	neuron	Excit-12
SRR6040902	5907	2589	SRR6040902_GGCAGGGAACCG	0.000338	Sathyamurthy	SRR6040902_GGCAGGGAACCG	doublets	Garbage
SRR6040902	2239	1150	SRR6040902_TGGTTCCTGTGT	0.00133809	Sathyamurthy	SRR6040902_TGGTTCCTGTGT	Oligos 1	Oligos 1
SRR6040902	7493	2889	SRR6040902_TTACCGCAGACA	0.0004	Sathyamurthy	SRR6040902_TTACCGCAGACA	neuron	Excit-31
SRR6040902	1439	811	SRR6040902_ATTAGAGAAGGA	0.00138792	Sathyamurthy	SRR6040902_ATTAGAGAAGGA	Oligo Progen 2	Oligo Progen 2
SRR6040902	840	524	SRR6040902_AGCACTCCTCTN	0.00355872	Sathyamurthy	SRR6040902_AGCACTCCTCTN	junk	Garbage
SRR6040902	1077	704	SRR6040902_GTTGCAGGGACC	0.00277778	Sathyamurthy	SRR6040902_GTTGCAGGGACC	Oligos 2	Oligos 2
SRR6040902	1112	740	SRR6040902_AGTGGTAGGTGA	0.00802855	Sathyamurthy	SRR6040902_AGTGGTAGGTGA	Schwann	Schwann
SRR6040902	874	525	SRR6040902_ATTGGTTGACTN	0	Sathyamurthy	SRR6040902_ATTGGTTGACTN	junk	Garbage
SRR6040902	3461	1755	SRR6040902_CGTGAGCGCGTA	0.000289	Sathyamurthy	SRR6040902_CGTGAGCGCGTA	neuron	Inhib-18
SRR6040902	776	530	SRR6040902_CGTGTCGATGTG	0.011465	Sathyamurthy	SRR6040902_CGTGTCGATGTG	junk	Garbage
SRR6040902	860	560	SRR6040902_CCAAGCCTTCTT	0	Sathyamurthy	SRR6040902_CCAAGCCTTCTT	junk	Garbage
SRR6040902	1057	701	SRR6040902_TCCCAGTTTGAC	0.000945	Sathyamurthy	SRR6040902_TCCCAGTTTGAC	Oligo Progen 2	Oligo Progen 2
SRR6040902	605	449	SRR6040902_AAGAAAAGTGGT	0.00165017	Sathyamurthy	SRR6040902_AAGAAAAGTGGT	junk	Garbage
SRR6040902	1771	1054	SRR6040902_ATACTCTGTAGA	0.00112803	Sathyamurthy	SRR6040902_ATACTCTGTAGA	neuron	Excit-06
SRR6040902	7118	2787	SRR6040902_TCGTTTAAAGAA	0.000281	Sathyamurthy	SRR6040902_TCGTTTAAAGAA	doublets	Garbage
SRR6040902	1138	700	SRR6040902_TCCTTTTCATCC	0.00350263	Sathyamurthy	SRR6040902_TCCTTTTCATCC	junk	Garbage
SRR6040902	1066	718	SRR6040902_GTTTCACGAGTT	0.00187266	Sathyamurthy	SRR6040902_GTTTCACGAGTT	OPC	OPC
SRR6040902	1443	957	SRR6040902_TTTTGGAGTTGG	0	Sathyamurthy	SRR6040902_TTTTGGAGTTGG	Meninges 1	Meninges 1
SRR6040902	1035	666	SRR6040902_TCCATTCTTGGG	0.00192864	Sathyamurthy	SRR6040902_TCCATTCTTGGG	junk	Garbage
SRR6040902	583	413	SRR6040902_AAGCCCCCCTCN	0.0034188	Sathyamurthy	SRR6040902_AAGCCCCCCTCN	junk	Garbage
SRR6040902	6847	2636	SRR6040902_CACCTTGCTTTG	0.000292	Sathyamurthy	SRR6040902_CACCTTGCTTTG	neuron	Excit-13
SRR6040902	610	427	SRR6040902_CTCATTGATGAT	0.00163666	Sathyamurthy	SRR6040902_CTCATTGATGAT	junk	Garbage
SRR6040902	601	445	SRR6040902_TCCAGAATGTGC	0	Sathyamurthy	SRR6040902_TCCAGAATGTGC	Oligos 1	Oligos 1
SRR6040902	729	502	SRR6040902_GTCCAATCTTTG	0.00136986	Sathyamurthy	SRR6040902_GTCCAATCTTTG	junk	Garbage
SRR6040902	680	471	SRR6040902_CCTTTAGTCATG	0.00584795	Sathyamurthy	SRR6040902_CCTTTAGTCATG	junk	Garbage
SRR6040902	5338	2337	SRR6040902_TGAAAGGCCGTT	0.000187	Sathyamurthy	SRR6040902_TGAAAGGCCGTT	neuron	Inhib-04
SRR6040902	699	489	SRR6040902_CACCTTCGTTCN	0.00710227	Sathyamurthy	SRR6040902_CACCTTCGTTCN	junk	Garbage
SRR6040902	1178	859	SRR6040902_CTGTCAGCCACG	0	Sathyamurthy	SRR6040902_CTGTCAGCCACG	Astrocytes 2	Astrocytes 2
SRR6040902	1627	940	SRR6040902_GATCAGATTGAG	0.000614	Sathyamurthy	SRR6040902_GATCAGATTGAG	neuron	Excit-10
SRR6040902	2170	1406	SRR6040902_TTAAAACGAATC	0.00413033	Sathyamurthy	SRR6040902_TTAAAACGAATC	Pericytes	Pericytes
SRR6040902	1213	657	SRR6040902_CACCTATAATGA	0	Sathyamurthy	SRR6040902_CACCTATAATGA	motoneuron	MN-alpha
SRR6040902	720	504	SRR6040902_AGTCACAGGTGG	0.0123457	Sathyamurthy	SRR6040902_AGTCACAGGTGG	junk	Garbage
SRR6040902	729	477	SRR6040902_TTACGGACCTCN	0.00273598	Sathyamurthy	SRR6040902_TTACGGACCTCN	junk	Garbage
SRR6040902	4525	2130	SRR6040902_TTGGTCCGTTCT	0.000442	Sathyamurthy	SRR6040902_TTGGTCCGTTCT	neuron	Excit-15
SRR6040902	676	490	SRR6040902_GCACGCATGACC	0	Sathyamurthy	SRR6040902_GCACGCATGACC	junk	Garbage
SRR6040902	1511	991	SRR6040902_CCAATGGAGTCA	0.00657462	Sathyamurthy	SRR6040902_CCAATGGAGTCA	Meninges 1	Meninges 1
SRR6040902	580	443	SRR6040902_GCTGTTGAGGCA	0.0102389	Sathyamurthy	SRR6040902_GCTGTTGAGGCA	Ependymal	Ependymal
SRR6040902	1527	903	SRR6040902_CGACTTAAACCC	0.00196078	Sathyamurthy	SRR6040902_CGACTTAAACCC	neuron	Excit-10
SRR6040902	1383	865	SRR6040902_TCAGGCTGTTAN	0.00144404	Sathyamurthy	SRR6040902_TCAGGCTGTTAN	neuron	Excit-08
SRR6040902	2046	1114	SRR6040902_TTCGGAGCTTAG	0.000977	Sathyamurthy	SRR6040902_TTCGGAGCTTAG	Astrocytes 1	Astrocytes 1
SRR6040902	780	519	SRR6040902_GTAGCCAAGTGC	0.00128041	Sathyamurthy	SRR6040902_GTAGCCAAGTGC	Oligos 2	Oligos 2
SRR6040902	817	567	SRR6040902_AGAAGATGGGGT	0.00608272	Sathyamurthy	SRR6040902_AGAAGATGGGGT	Oligos 1	Oligos 1
SRR6040902	630	423	SRR6040902_TCAACAGGCTTC	0.00316456	Sathyamurthy	SRR6040902_TCAACAGGCTTC	junk	Garbage
SRR6040902	3778	1848	SRR6040902_GCGCAATCAGTT	0.00263992	Sathyamurthy	SRR6040902_GCGCAATCAGTT	doublets	Garbage
SRR6040902	754	497	SRR6040902_GTCACACTTTCC	0.00527705	Sathyamurthy	SRR6040902_GTCACACTTTCC	junk	Garbage
SRR6040902	667	486	SRR6040902_CCTCGCATCATT	0.00149701	Sathyamurthy	SRR6040902_CCTCGCATCATT	Microglia	Microglia
SRR6040902	978	636	SRR6040902_GTCCAGAATTGN	0.00911854	Sathyamurthy	SRR6040902_GTCCAGAATTGN	Schwann	Schwann
SRR6040902	542	402	SRR6040902_GGCAAGCTGGCA	0.00367647	Sathyamurthy	SRR6040902_GGCAAGCTGGCA	junk	Garbage
SRR6040902	690	450	SRR6040902_ACTTCGCTTTAG	0.0114613	Sathyamurthy	SRR6040902_ACTTCGCTTTAG	junk	Garbage
SRR6040902	623	430	SRR6040902_GCTTTCAACTAT	0.00160256	Sathyamurthy	SRR6040902_GCTTTCAACTAT	junk	Garbage
SRR6040902	1508	920	SRR6040902_CCAATGCGTCCA	0.000663	Sathyamurthy	SRR6040902_CCAATGCGTCCA	neuron	Inhib-11
SRR6040902	626	469	SRR6040902_CATGGTTTTGCT	0.0015949	Sathyamurthy	SRR6040902_CATGGTTTTGCT	Oligos 1	Oligos 1
SRR6040902	2374	1417	SRR6040902_GGTGAGAAGAAG	0.00252101	Sathyamurthy	SRR6040902_GGTGAGAAGAAG	doublets	Garbage
SRR6040902	1193	801	SRR6040902_GAGAAAAAGTAN	0	Sathyamurthy	SRR6040902_GAGAAAAAGTAN	neuron	Inhib-23
SRR6040902	4029	1957	SRR6040902_ACCTTTAATGTT	0.00958702	Sathyamurthy	SRR6040902_ACCTTTAATGTT	Schwann	Schwann
SRR6040902	2209	1241	SRR6040902_CGATTGATCGCA	0	Sathyamurthy	SRR6040902_CGATTGATCGCA	neuron	Excit-05
SRR6040902	627	431	SRR6040902_ACTCGTAGATGA	0.00159236	Sathyamurthy	SRR6040902_ACTCGTAGATGA	Schwann	Schwann
SRR6040902	912	607	SRR6040902_TGTGAACTCAGT	0	Sathyamurthy	SRR6040902_TGTGAACTCAGT	Astrocytes 1	Astrocytes 1
SRR6040902	1989	1136	SRR6040902_CAGGTCTTGTTG	0.00150602	Sathyamurthy	SRR6040902_CAGGTCTTGTTG	neuron	Excit-20
SRR6040902	628	466	SRR6040902_AAAAGCACCCTC	0.0031746	Sathyamurthy	SRR6040902_AAAAGCACCCTC	Microglia	Microglia
SRR6040902	664	444	SRR6040902_CCCTTTCATGGC	0.00150376	Sathyamurthy	SRR6040902_CCCTTTCATGGC	junk	Garbage
SRR6040902	646	467	SRR6040902_CGCGTCTTTGTT	0.00308642	Sathyamurthy	SRR6040902_CGCGTCTTTGTT	junk	Garbage
SRR6040902	1112	724	SRR6040902_CCGGTTAAGTTT	0	Sathyamurthy	SRR6040902_CCGGTTAAGTTT	Schwann	Schwann
SRR6040902	1616	986	SRR6040902_CACCCACATATN	0.00369914	Sathyamurthy	SRR6040902_CACCCACATATN	Meninges 1	Meninges 1
SRR6040902	1477	869	SRR6040902_ATATTGCTAAAT	0.00135227	Sathyamurthy	SRR6040902_ATATTGCTAAAT	Astrocytes 1	Astrocytes 1
SRR6040902	1918	1253	SRR6040902_AGAACGAAATGC	0	Sathyamurthy	SRR6040902_AGAACGAAATGC	neuron	Excit-28
SRR6040902	632	451	SRR6040902_TATGTTTTTTTC	0.00628931	Sathyamurthy	SRR6040902_TATGTTTTTTTC	junk	Garbage
SRR6040902	751	469	SRR6040902_TGACGTCGGGGG	0.00132979	Sathyamurthy	SRR6040902_TGACGTCGGGGG	Astrocytes 1	Astrocytes 1
SRR6040902	644	427	SRR6040902_ATTGCCGTTCTC	0.00463679	Sathyamurthy	SRR6040902_ATTGCCGTTCTC	junk	Garbage
SRR6040902	617	434	SRR6040902_GTTCCCCAGTTT	0.00161812	Sathyamurthy	SRR6040902_GTTCCCCAGTTT	junk	Garbage
SRR6040902	1439	987	SRR6040902_GACATCCGGAAA	0.00208044	Sathyamurthy	SRR6040902_GACATCCGGAAA	junk	Garbage
SRR6040902	1750	1111	SRR6040902_AAGATACTGGAC	0.000571	Sathyamurthy	SRR6040902_AAGATACTGGAC	junk	Garbage
SRR6040902	635	459	SRR6040902_ACCAGGCTGCTN	0.00157233	Sathyamurthy	SRR6040902_ACCAGGCTGCTN	junk	Garbage
SRR6040902	698	459	SRR6040902_TTCTCCTACGAT	0.00143062	Sathyamurthy	SRR6040902_TTCTCCTACGAT	junk	Garbage
SRR6040902	1113	707	SRR6040902_ATTTTCCATGGA	0.00268817	Sathyamurthy	SRR6040902_ATTTTCCATGGA	Oligos 1	Oligos 1
SRR6040902	699	449	SRR6040902_ACTTTTGACCCC	0.00285307	Sathyamurthy	SRR6040902_ACTTTTGACCCC	junk	Garbage
SRR6040902	6616	2530	SRR6040902_ATAGTTTTACTT	0.000453	Sathyamurthy	SRR6040902_ATAGTTTTACTT	neuron	Inhib-01
SRR6040902	574	407	SRR6040902_TCGTTCCCTCGC	0.00173913	Sathyamurthy	SRR6040902_TCGTTCCCTCGC	junk	Garbage
SRR6040902	571	420	SRR6040902_AGTGAGGGTTCT	0.0103986	Sathyamurthy	SRR6040902_AGTGAGGGTTCT	junk	Garbage
SRR6040902	1620	968	SRR6040902_ACACAATATTAG	0.0043024	Sathyamurthy	SRR6040902_ACACAATATTAG	Oligos 2	Oligos 2
SRR6040902	1895	1113	SRR6040902_GTTCATTAAACC	0.0010543	Sathyamurthy	SRR6040902_GTTCATTAAACC	Oligos 2	Oligos 2
SRR6040902	3481	1618	SRR6040902_TAGGGGTGATTG	0.000861	Sathyamurthy	SRR6040902_TAGGGGTGATTG	neuron	Inhib-09
SRR6040902	702	478	SRR6040902_GTTTATCTGGAN	0.0154278	Sathyamurthy	SRR6040902_GTTTATCTGGAN	junk	Garbage
SRR6040902	962	671	SRR6040902_TAGCAGTGGGTA	0	Sathyamurthy	SRR6040902_TAGCAGTGGGTA	doublets	Garbage
SRR6040902	721	498	SRR6040902_TTTCACCCCGCN	0.00276625	Sathyamurthy	SRR6040902_TTTCACCCCGCN	junk	Garbage
SRR6040902	672	472	SRR6040902_TTTACAAGACTT	0.00296736	Sathyamurthy	SRR6040902_TTTACAAGACTT	junk	Garbage
SRR6040902	1902	1043	SRR6040902_CCGTTCAAGTTG	0.000525	Sathyamurthy	SRR6040902_CCGTTCAAGTTG	Oligos 2	Oligos 2
SRR6040902	614	433	SRR6040902_TCTTAACGGTTT	0	Sathyamurthy	SRR6040902_TCTTAACGGTTT	junk	Garbage
SRR6040902	621	428	SRR6040902_ATGCTTCTCCCG	0.00480769	Sathyamurthy	SRR6040902_ATGCTTCTCCCG	junk	Garbage
SRR6040902	2468	1249	SRR6040902_CAAGTAACAGAN	0.000405	Sathyamurthy	SRR6040902_CAAGTAACAGAN	Astrocytes 1	Astrocytes 1
SRR6040902	1582	1036	SRR6040902_CCTCAGCCTGGA	0.00189274	Sathyamurthy	SRR6040902_CCTCAGCCTGGA	junk	Garbage
SRR6040902	1155	743	SRR6040902_TGGGTCAGAAAN	0	Sathyamurthy	SRR6040902_TGGGTCAGAAAN	Oligos 2	Oligos 2
SRR6040902	674	454	SRR6040902_CGGCCCGCTTTN	0.00443131	Sathyamurthy	SRR6040902_CGGCCCGCTTTN	junk	Garbage
SRR6040902	6062	2410	SRR6040902_TATGATCAGTCN	0.0011534	Sathyamurthy	SRR6040902_TATGATCAGTCN	neuron	Inhib-01
SRR6040902	1469	942	SRR6040902_GTTTGGCTGTTN	0.00135962	Sathyamurthy	SRR6040902_GTTTGGCTGTTN	neuron	Inhib-02
SRR6040902	659	433	SRR6040902_CTATTTCTCGCC	0.00603318	Sathyamurthy	SRR6040902_CTATTTCTCGCC	junk	Garbage
SRR6040902	684	504	SRR6040902_TAGGGCAAGGGG	0	Sathyamurthy	SRR6040902_TAGGGCAAGGGG	neuron	Excit-05
SRR6040902	2591	1509	SRR6040902_CAGACGTACGTN	0	Sathyamurthy	SRR6040902_CAGACGTACGTN	doublets	Garbage
SRR6040902	678	434	SRR6040902_AACAGACCATCA	0.00147275	Sathyamurthy	SRR6040902_AACAGACCATCA	junk	Garbage
SRR6040902	2168	1277	SRR6040902_TTATGCTTTGGT	0.00732601	Sathyamurthy	SRR6040902_TTATGCTTTGGT	Endothelial	Endothelial
SRR6040902	608	414	SRR6040902_CCGCTCATGAAG	0.00327869	Sathyamurthy	SRR6040902_CCGCTCATGAAG	junk	Garbage
SRR6040902	912	649	SRR6040902_GCACCCGTCTGT	0	Sathyamurthy	SRR6040902_GCACCCGTCTGT	Oligo Progen 2	Oligo Progen 2
SRR6040902	1539	904	SRR6040902_ATCCGACCCCAA	0.00259235	Sathyamurthy	SRR6040902_ATCCGACCCCAA	Oligos 2	Oligos 2
SRR6040902	706	492	SRR6040902_AGTAGTATCCCT	0.00141443	Sathyamurthy	SRR6040902_AGTAGTATCCCT	junk	Garbage
SRR6040902	696	444	SRR6040902_ATTTGTCCCCTG	0.00429184	Sathyamurthy	SRR6040902_ATTTGTCCCCTG	junk	Garbage
SRR6040902	831	541	SRR6040902_GTAGCATTTTGT	0.00479042	Sathyamurthy	SRR6040902_GTAGCATTTTGT	doublets	Garbage
SRR6040902	2380	1296	SRR6040902_ATAACTGGAATG	0.00042	Sathyamurthy	SRR6040902_ATAACTGGAATG	neuron	Inhib-05
SRR6040902	665	435	SRR6040902_AATGAAGAGATT	0.00597907	Sathyamurthy	SRR6040902_AATGAAGAGATT	junk	Garbage
SRR6040902	1528	966	SRR6040902_CCGTCGTTCTTG	0	Sathyamurthy	SRR6040902_CCGTCGTTCTTG	Oligos 2	Oligos 2
SRR6040902	746	491	SRR6040902_CCAAAGCTGAAT	0.00400534	Sathyamurthy	SRR6040902_CCAAAGCTGAAT	junk	Garbage
SRR6040902	2636	1496	SRR6040902_CAGCCGCGTTGT	0	Sathyamurthy	SRR6040902_CAGCCGCGTTGT	neuron	Excit-32
SRR6040902	661	434	SRR6040902_ACCTTCTTGTTN	0.0089955	Sathyamurthy	SRR6040902_ACCTTCTTGTTN	junk	Garbage
SRR6040902	3044	1567	SRR6040902_GGGAAACGAGAG	0.000985	Sathyamurthy	SRR6040902_GGGAAACGAGAG	neuron	Inhib-17
SRR6040902	586	414	SRR6040902_TTTACAGTGCCC	0	Sathyamurthy	SRR6040902_TTTACAGTGCCC	junk	Garbage
SRR6040902	1031	691	SRR6040902_CTCGAGAGCGTA	0	Sathyamurthy	SRR6040902_CTCGAGAGCGTA	Meninges 2	Meninges 2
SRR6040902	4945	2027	SRR6040902_ATCCTTTTGTGG	0.000404	Sathyamurthy	SRR6040902_ATCCTTTTGTGG	neuron	Excit-12
SRR6040902	538	405	SRR6040902_ATGCCGGAAGTC	0.00554529	Sathyamurthy	SRR6040902_ATGCCGGAAGTC	junk	Garbage
SRR6040902	1787	1181	SRR6040902_GAAAGAGAGGCA	0.00390189	Sathyamurthy	SRR6040902_GAAAGAGAGGCA	doublets	Garbage
SRR6040902	4571	2145	SRR6040902_TGATTCTTGGTC	0	Sathyamurthy	SRR6040902_TGATTCTTGGTC	neuron	Excit-25
SRR6040902	1846	1035	SRR6040902_GGCTGACAGCAA	0	Sathyamurthy	SRR6040902_GGCTGACAGCAA	neuron	Excit-05
SRR6040902	567	421	SRR6040902_ATAGTAAGTGCC	0.00176056	Sathyamurthy	SRR6040902_ATAGTAAGTGCC	Oligos 1	Oligos 1
SRR6040902	518	402	SRR6040902_CATCTCCACTTG	0.00575816	Sathyamurthy	SRR6040902_CATCTCCACTTG	junk	Garbage
SRR6040902	605	406	SRR6040902_ACTTTTTAGGTC	0.00819672	Sathyamurthy	SRR6040902_ACTTTTTAGGTC	junk	Garbage
SRR6040902	761	549	SRR6040902_TATATAGCAAGA	0.0039267	Sathyamurthy	SRR6040902_TATATAGCAAGA	Meninges 1	Meninges 1
SRR6040902	652	443	SRR6040902_CGTTTACATTTC	0.0030581	Sathyamurthy	SRR6040902_CGTTTACATTTC	junk	Garbage
SRR6040902	653	430	SRR6040902_CCAATTACGTCA	0.00152905	Sathyamurthy	SRR6040902_CCAATTACGTCA	junk	Garbage
SRR6040902	1624	907	SRR6040902_ACACCCCTTAGA	0.000615	Sathyamurthy	SRR6040902_ACACCCCTTAGA	neuron	Excit-10
SRR6040902	844	586	SRR6040902_TTAGGGCTCACC	0.00118343	Sathyamurthy	SRR6040902_TTAGGGCTCACC	Meninges 1	Meninges 1
SRR6040902	775	545	SRR6040902_TCAATGCTCTGT	0.00768246	Sathyamurthy	SRR6040902_TCAATGCTCTGT	Oligos 1	Oligos 1
SRR6040902	631	448	SRR6040902_CTAATTGTGGGT	0.00473186	Sathyamurthy	SRR6040902_CTAATTGTGGGT	junk	Garbage
SRR6040902	576	428	SRR6040902_CCTCAACTGAGC	0.00346021	Sathyamurthy	SRR6040902_CCTCAACTGAGC	Oligos 1	Oligos 1
SRR6040902	2644	1376	SRR6040902_TGTCGCCGGGCC	0.000378	Sathyamurthy	SRR6040902_TGTCGCCGGGCC	neuron	Inhib-01
SRR6040902	3902	1821	SRR6040902_AGAGTTTGTCAG	0.000256	Sathyamurthy	SRR6040902_AGAGTTTGTCAG	neuron	Inhib-10
SRR6040902	632	441	SRR6040902_GTCCATTAGGCC	0.00157978	Sathyamurthy	SRR6040902_GTCCATTAGGCC	junk	Garbage
SRR6040902	644	425	SRR6040902_TAGGATGGATAT	0.0167939	Sathyamurthy	SRR6040902_TAGGATGGATAT	junk	Garbage
SRR6040902	695	476	SRR6040902_TGTCTTTATTTC	0.00572246	Sathyamurthy	SRR6040902_TGTCTTTATTTC	junk	Garbage
SRR6040902	759	514	SRR6040902_ATTACGAATTCC	0.00131579	Sathyamurthy	SRR6040902_ATTACGAATTCC	junk	Garbage
SRR6040902	2165	1336	SRR6040902_AGCAAAGCCCCN	0.000462	Sathyamurthy	SRR6040902_AGCAAAGCCCCN	doublets	Garbage
SRR6040902	591	404	SRR6040902_CTTTAACGCATT	0.00337268	Sathyamurthy	SRR6040902_CTTTAACGCATT	junk	Garbage
SRR6040902	1875	1125	SRR6040902_AGCAATTGCCCC	0.00159744	Sathyamurthy	SRR6040902_AGCAATTGCCCC	junk	Garbage
SRR6040902	622	420	SRR6040902_ATCATTCCCTGT	0.00320513	Sathyamurthy	SRR6040902_ATCATTCCCTGT	doublets	Garbage
SRR6040902	1223	830	SRR6040902_GGGCTGGTCGTN	0.000817	Sathyamurthy	SRR6040902_GGGCTGGTCGTN	doublets	Garbage
SRR6040902	586	434	SRR6040902_CTAATAAAGCTG	0.00340136	Sathyamurthy	SRR6040902_CTAATAAAGCTG	Astrocytes 2	Astrocytes 2
SRR6040902	703	502	SRR6040902_GTTCAAGTTTGN	0.00283688	Sathyamurthy	SRR6040902_GTTCAAGTTTGN	junk	Garbage
SRR6040902	2135	1198	SRR6040902_CAAATTTTGGCA	0.00140318	Sathyamurthy	SRR6040902_CAAATTTTGGCA	Meninges 2	Meninges 2
SRR6040902	681	464	SRR6040902_CTCTACTTCCTA	0.00146628	Sathyamurthy	SRR6040902_CTCTACTTCCTA	doublets	Garbage
SRR6040902	1231	776	SRR6040902_AATGTTGGAATT	0.00243112	Sathyamurthy	SRR6040902_AATGTTGGAATT	Meninges 2	Meninges 2
SRR6040902	2621	1484	SRR6040902_CGAGGCACTTTC	0.000381	Sathyamurthy	SRR6040902_CGAGGCACTTTC	neuron	Inhib-18
SRR6040902	1332	781	SRR6040902_TTCAAACAAATG	0	Sathyamurthy	SRR6040902_TTCAAACAAATG	Astrocytes 2	Astrocytes 2
SRR6040902	682	466	SRR6040902_TACACATTTTTG	0.0144509	Sathyamurthy	SRR6040902_TACACATTTTTG	doublets	Garbage
SRR6040902	860	606	SRR6040902_GCCGCCGCGCCT	0	Sathyamurthy	SRR6040902_GCCGCCGCGCCT	Meninges 1	Meninges 1
SRR6040902	605	415	SRR6040902_TTCTCTCGTGCT	0.00819672	Sathyamurthy	SRR6040902_TTCTCTCGTGCT	junk	Garbage
SRR6040902	921	573	SRR6040902_GATAATTCATCA	0.00432432	Sathyamurthy	SRR6040902_GATAATTCATCA	junk	Garbage
SRR6040902	1268	829	SRR6040902_ATGTTAGGCGAG	0.00314465	Sathyamurthy	SRR6040902_ATGTTAGGCGAG	doublets	Garbage
SRR6040902	3122	1578	SRR6040902_CCCCGGAATCAC	0	Sathyamurthy	SRR6040902_CCCCGGAATCAC	junk	Garbage
SRR6040902	706	459	SRR6040902_GAGCATGGCTCC	0.0056338	Sathyamurthy	SRR6040902_GAGCATGGCTCC	junk	Garbage
SRR6040902	616	421	SRR6040902_CCACCTTACCTT	0	Sathyamurthy	SRR6040902_CCACCTTACCTT	junk	Garbage
SRR6040902	662	437	SRR6040902_GCAAGTCCCTTA	0.00301205	Sathyamurthy	SRR6040902_GCAAGTCCCTTA	junk	Garbage
SRR6040902	573	445	SRR6040902_AAGGCGGGGCGA	0.00520833	Sathyamurthy	SRR6040902_AAGGCGGGGCGA	Ependymal	Ependymal
SRR6040902	1374	787	SRR6040902_ACGTCTATCTTC	0.00145349	Sathyamurthy	SRR6040902_ACGTCTATCTTC	Oligos 1	Oligos 1
SRR6040902	2504	1410	SRR6040902_ACTTCGGCCTCN	0.00397772	Sathyamurthy	SRR6040902_ACTTCGGCCTCN	Meninges 1	Meninges 1
SRR6040902	659	475	SRR6040902_ATCACAAGGGAG	0.0105105	Sathyamurthy	SRR6040902_ATCACAAGGGAG	junk	Garbage
SRR6040902	5897	2607	SRR6040902_CTAGGCCATCGC	0.00017	Sathyamurthy	SRR6040902_CTAGGCCATCGC	neuron	Inhib-23
SRR6040902	599	419	SRR6040902_CCATAGATGTTG	0.00332779	Sathyamurthy	SRR6040902_CCATAGATGTTG	junk	Garbage
SRR6040902	2058	1211	SRR6040902_CTCCGTGAAGTT	0.000486	Sathyamurthy	SRR6040902_CTCCGTGAAGTT	junk	Garbage
SRR6040902	911	658	SRR6040902_TGATGGTGCATT	0	Sathyamurthy	SRR6040902_TGATGGTGCATT	junk	Garbage
SRR6040902	597	410	SRR6040902_GTACAGTTTATT	0.0033389	Sathyamurthy	SRR6040902_GTACAGTTTATT	junk	Garbage
SRR6040902	6151	2493	SRR6040902_GCTCTACTCACA	0.000163	Sathyamurthy	SRR6040902_GCTCTACTCACA	neuron	Inhib-12
SRR6040902	1393	891	SRR6040902_GGAGAGCTTGTC	0.002149	Sathyamurthy	SRR6040902_GGAGAGCTTGTC	junk	Garbage
SRR6040902	1559	927	SRR6040902_ATGGCGTATTCT	0.00128123	Sathyamurthy	SRR6040902_ATGGCGTATTCT	Oligos 1	Oligos 1
SRR6040902	2050	1094	SRR6040902_TTAGCCTTATGT	0.000975	Sathyamurthy	SRR6040902_TTAGCCTTATGT	Oligos 1	Oligos 1
SRR6040902	1006	715	SRR6040902_CCGCTAGCCACN	0.0039604	Sathyamurthy	SRR6040902_CCGCTAGCCACN	Endothelial	Endothelial
SRR6040902	787	507	SRR6040902_ATGCTCTCTCAG	0.00126904	Sathyamurthy	SRR6040902_ATGCTCTCTCAG	junk	Garbage
SRR6040902	1785	1047	SRR6040902_CGTTAAGATAGG	0.0027933	Sathyamurthy	SRR6040902_CGTTAAGATAGG	Meninges 2	Meninges 2
SRR6040902	1711	1000	SRR6040902_TGAGTACCAGCG	0.00175029	Sathyamurthy	SRR6040902_TGAGTACCAGCG	Schwann	Schwann
SRR6040902	582	404	SRR6040902_GTTGAGGCTATT	0.00512821	Sathyamurthy	SRR6040902_GTTGAGGCTATT	junk	Garbage
SRR6040902	676	469	SRR6040902_TGTCTTTCTGAN	0.00147711	Sathyamurthy	SRR6040902_TGTCTTTCTGAN	junk	Garbage
SRR6040902	578	423	SRR6040902_GTGCCTTCTTCN	0	Sathyamurthy	SRR6040902_GTGCCTTCTTCN	junk	Garbage
SRR6040902	904	669	SRR6040902_ATATTCCGGCGG	0.00110497	Sathyamurthy	SRR6040902_ATATTCCGGCGG	doublets	Garbage
SRR6040902	787	507	SRR6040902_TACGTCTTCACT	0	Sathyamurthy	SRR6040902_TACGTCTTCACT	junk	Garbage
SRR6040902	3028	1493	SRR6040902_ACGTTAGGGACC	0.00099	Sathyamurthy	SRR6040902_ACGTTAGGGACC	neuron	Excit-05
SRR6040902	1635	1008	SRR6040902_TTGGACGAGTGC	0	Sathyamurthy	SRR6040902_TTGGACGAGTGC	Schwann	Schwann
SRR6040902	1669	1113	SRR6040902_CTCCGCATACGT	0	Sathyamurthy	SRR6040902_CTCCGCATACGT	doublets	Garbage
SRR6040902	587	405	SRR6040902_CCCCTTTCCTTN	0.00508475	Sathyamurthy	SRR6040902_CCCCTTTCCTTN	junk	Garbage
SRR6040902	1274	784	SRR6040902_CCAGGAGCCATA	0.000784	Sathyamurthy	SRR6040902_CCAGGAGCCATA	Oligos 1	Oligos 1
SRR6040902	779	527	SRR6040902_GTCCAGTATCCT	0.00256082	Sathyamurthy	SRR6040902_GTCCAGTATCCT	junk	Garbage
SRR6040902	1548	1062	SRR6040902_GCAAGCGGTTAG	0	Sathyamurthy	SRR6040902_GCAAGCGGTTAG	junk	Garbage
SRR6040902	1189	773	SRR6040902_GCCCTTCCCGAT	0.00335289	Sathyamurthy	SRR6040902_GCCCTTCCCGAT	Oligos 1	Oligos 1
SRR6040902	585	401	SRR6040902_TCTTTTCCCTGN	0.00170648	Sathyamurthy	SRR6040902_TCTTTTCCCTGN	junk	Garbage
SRR6040902	4202	2044	SRR6040902_TTAGGCCCGTAG	0.00142586	Sathyamurthy	SRR6040902_TTAGGCCCGTAG	neuron	Inhib-07
SRR6040902	628	445	SRR6040902_GTCGTTTAGCAT	0.00632911	Sathyamurthy	SRR6040902_GTCGTTTAGCAT	junk	Garbage
SRR6040902	657	423	SRR6040902_TTCAATCTGGTT	0.00454546	Sathyamurthy	SRR6040902_TTCAATCTGGTT	junk	Garbage
SRR6040902	677	472	SRR6040902_TACTTTTCTTTN	0.00441176	Sathyamurthy	SRR6040902_TACTTTTCTTTN	junk	Garbage
SRR6040902	771	519	SRR6040902_ATGAGTTACAGG	0.00129534	Sathyamurthy	SRR6040902_ATGAGTTACAGG	Oligos 1	Oligos 1
SRR6040902	589	417	SRR6040902_TGGATTTCACAT	0.00169491	Sathyamurthy	SRR6040902_TGGATTTCACAT	junk	Garbage
SRR6040902	623	447	SRR6040902_TTGTGTGACAGG	0.00637959	Sathyamurthy	SRR6040902_TTGTGTGACAGG	junk	Garbage
SRR6040902	721	484	SRR6040902_CATTTCCTGTCT	0.00551724	Sathyamurthy	SRR6040902_CATTTCCTGTCT	junk	Garbage
SRR6040902	652	490	SRR6040902_CGGACATATGAT	0	Sathyamurthy	SRR6040902_CGGACATATGAT	OPC	OPC
SRR6040902	1531	874	SRR6040902_TTTACCGTACGA	0.00195567	Sathyamurthy	SRR6040902_TTTACCGTACGA	Astrocytes 1	Astrocytes 1
SRR6040902	1789	970	SRR6040902_AAACACTTTCGT	0.000559	Sathyamurthy	SRR6040902_AAACACTTTCGT	Astrocytes 1	Astrocytes 1
SRR6040902	1118	779	SRR6040902_AATCATAATCTT	0.00267618	Sathyamurthy	SRR6040902_AATCATAATCTT	Schwann	Schwann
SRR6040902	554	404	SRR6040902_GTTAGGTTTCTT	0.00359712	Sathyamurthy	SRR6040902_GTTAGGTTTCTT	junk	Garbage
SRR6040902	955	720	SRR6040902_AGCTTAATACTC	0	Sathyamurthy	SRR6040902_AGCTTAATACTC	doublets	Garbage
SRR6040902	756	458	SRR6040902_ACATTACCTTGT	0.001321	Sathyamurthy	SRR6040902_ACATTACCTTGT	junk	Garbage
SRR6040902	625	439	SRR6040902_TGAATCCCCTCC	0.0063593	Sathyamurthy	SRR6040902_TGAATCCCCTCC	junk	Garbage
SRR6040902	890	625	SRR6040902_AACAACGGCTTA	0	Sathyamurthy	SRR6040902_AACAACGGCTTA	Schwann	Schwann
SRR6040902	2785	1266	SRR6040902_ATCATACCTAAT	0.000718	Sathyamurthy	SRR6040902_ATCATACCTAAT	Astrocytes 1	Astrocytes 1
SRR6040902	595	412	SRR6040902_TTGATCACTTAT	0.00335008	Sathyamurthy	SRR6040902_TTGATCACTTAT	junk	Garbage
SRR6040902	1051	614	SRR6040902_CGGGCGTCAAAA	0	Sathyamurthy	SRR6040902_CGGGCGTCAAAA	Schwann	Schwann
SRR6040902	662	454	SRR6040902_CTTCGTCACCCA	0.00451128	Sathyamurthy	SRR6040902_CTTCGTCACCCA	junk	Garbage
SRR6040902	2283	1413	SRR6040902_CTTACGAGAGTG	0.0039267	Sathyamurthy	SRR6040902_CTTACGAGAGTG	Oligos 1	Oligos 1
SRR6040902	858	631	SRR6040902_GGAAGTGCTCGT	0.00464037	Sathyamurthy	SRR6040902_GGAAGTGCTCGT	Meninges 1	Meninges 1
SRR6040902	5822	2418	SRR6040902_TATATACGAAGC	0.000172	Sathyamurthy	SRR6040902_TATATACGAAGC	neuron	Excit-36
SRR6040902	583	409	SRR6040902_TGGCAACATTCA	0.0034188	Sathyamurthy	SRR6040902_TGGCAACATTCA	junk	Garbage
SRR6040902	669	433	SRR6040902_ACTCCTCCACAA	0.00298063	Sathyamurthy	SRR6040902_ACTCCTCCACAA	junk	Garbage
SRR6040902	724	486	SRR6040902_TGGCAGTACACG	0	Sathyamurthy	SRR6040902_TGGCAGTACACG	Oligos 1	Oligos 1
SRR6040902	1587	997	SRR6040902_GCGGCAAAATGG	0.00063	Sathyamurthy	SRR6040902_GCGGCAAAATGG	neuron	Inhib-02
SRR6040902	577	406	SRR6040902_GCACGGAATTCC	0.00345423	Sathyamurthy	SRR6040902_GCACGGAATTCC	junk	Garbage
SRR6040902	989	714	SRR6040902_TCAGTCGAACGN	0.0010101	Sathyamurthy	SRR6040902_TCAGTCGAACGN	neuron	Excit-12
SRR6040902	675	438	SRR6040902_ATCCTACTTTAN	0.00881057	Sathyamurthy	SRR6040902_ATCCTACTTTAN	junk	Garbage
SRR6040902	877	568	SRR6040902_TTACGCCTTCCC	0.00113895	Sathyamurthy	SRR6040902_TTACGCCTTCCC	junk	Garbage
SRR6040902	605	431	SRR6040902_TTTTGTCGTAGT	0.00165017	Sathyamurthy	SRR6040902_TTTTGTCGTAGT	junk	Garbage
SRR6040902	657	459	SRR6040902_CGTCAATTGTCN	0.00755287	Sathyamurthy	SRR6040902_CGTCAATTGTCN	junk	Garbage
SRR6040902	546	404	SRR6040902_GCATTCATCGGT	0.00727273	Sathyamurthy	SRR6040902_GCATTCATCGGT	junk	Garbage
SRR6040902	625	436	SRR6040902_TGCTCTTAATCT	0.00318979	Sathyamurthy	SRR6040902_TGCTCTTAATCT	junk	Garbage
SRR6040902	791	568	SRR6040902_CGGCAGCTCGGT	0.00126263	Sathyamurthy	SRR6040902_CGGCAGCTCGGT	Oligos 1	Oligos 1
SRR6040902	4361	2095	SRR6040902_ATTGTAGTGGAG	0.000458	Sathyamurthy	SRR6040902_ATTGTAGTGGAG	doublets	Garbage
SRR6040902	596	432	SRR6040902_TCGTCGACTCCA	0.00334448	Sathyamurthy	SRR6040902_TCGTCGACTCCA	junk	Garbage
SRR6040902	4671	2070	SRR6040902_TGAATCTAGTTA	0.00975196	Sathyamurthy	SRR6040902_TGAATCTAGTTA	Schwann	Schwann
SRR6040902	788	547	SRR6040902_GTCATCTCCTTT	0.00126743	Sathyamurthy	SRR6040902_GTCATCTCCTTT	junk	Garbage
SRR6040902	649	413	SRR6040902_GATGTTAATAGA	0.0106707	Sathyamurthy	SRR6040902_GATGTTAATAGA	junk	Garbage
SRR6040902	3858	1919	SRR6040902_CCGCCAAACTAA	0.000518	Sathyamurthy	SRR6040902_CCGCCAAACTAA	neuron	Inhib-27
SRR6040902	734	504	SRR6040902_CACCGATTTTAT	0.00136054	Sathyamurthy	SRR6040902_CACCGATTTTAT	junk	Garbage
SRR6040902	2962	1445	SRR6040902_CCCGTCTATAAT	0.0010118	Sathyamurthy	SRR6040902_CCCGTCTATAAT	neuron	Excit-05
SRR6040902	582	426	SRR6040902_TATACTGTGGAC	0.0102041	Sathyamurthy	SRR6040902_TATACTGTGGAC	junk	Garbage
SRR6040902	1561	957	SRR6040902_AGACGCAGCATC	0	Sathyamurthy	SRR6040902_AGACGCAGCATC	neuron	Excit-05
SRR6040902	598	406	SRR6040902_GATCCTCATGTT	0.00166945	Sathyamurthy	SRR6040902_GATCCTCATGTT	junk	Garbage
SRR6040902	1379	821	SRR6040902_GATAGAGCATGN	0	Sathyamurthy	SRR6040902_GATAGAGCATGN	neuron	Excit-04
SRR6040902	640	491	SRR6040902_TGTGTATAATGT	0	Sathyamurthy	SRR6040902_TGTGTATAATGT	doublets	Garbage
SRR6040902	1582	919	SRR6040902_CGTAATCACCGG	0.000632	Sathyamurthy	SRR6040902_CGTAATCACCGG	Oligos 1	Oligos 1
SRR6040902	725	474	SRR6040902_GGGCGGAAATCA	0	Sathyamurthy	SRR6040902_GGGCGGAAATCA	Oligos 1	Oligos 1
SRR6040902	1189	663	SRR6040902_TTGCACTAGTGN	0.00335289	Sathyamurthy	SRR6040902_TTGCACTAGTGN	junk	Garbage
SRR6040902	653	457	SRR6040902_GCCTTTAGAGAA	0.00759878	Sathyamurthy	SRR6040902_GCCTTTAGAGAA	Astrocytes 1	Astrocytes 1
SRR6040902	647	466	SRR6040902_TTTTTCCCTTGN	0.00154321	Sathyamurthy	SRR6040902_TTTTTCCCTTGN	junk	Garbage
SRR6040902	713	484	SRR6040902_CATGTAATCAGA	0.00140056	Sathyamurthy	SRR6040902_CATGTAATCAGA	Oligos 1	Oligos 1
SRR6040902	640	417	SRR6040902_TTGGATAGACTA	0.00621118	Sathyamurthy	SRR6040902_TTGGATAGACTA	junk	Garbage
SRR6040902	631	461	SRR6040902_TGGCTCGTTTCC	0.00315956	Sathyamurthy	SRR6040902_TGGCTCGTTTCC	junk	Garbage
SRR6040902	661	467	SRR6040902_ATACGCCCCCTT	0.00451807	Sathyamurthy	SRR6040902_ATACGCCCCCTT	junk	Garbage
SRR6040902	1666	955	SRR6040902_CAGTGCGCCGCA	0.00179748	Sathyamurthy	SRR6040902_CAGTGCGCCGCA	neuron	Excit-05
SRR6040902	1080	744	SRR6040902_CTGAGTGTCAGC	0.000925	Sathyamurthy	SRR6040902_CTGAGTGTCAGC	Astrocytes 1	Astrocytes 1
SRR6040902	776	519	SRR6040902_CGAACTGATTTC	0.00385109	Sathyamurthy	SRR6040902_CGAACTGATTTC	junk	Garbage
SRR6040902	797	541	SRR6040902_TTCTTCTGTGCT	0.00747198	Sathyamurthy	SRR6040902_TTCTTCTGTGCT	junk	Garbage
SRR6040902	647	424	SRR6040902_ATATAGCGCTTT	0.00614439	Sathyamurthy	SRR6040902_ATATAGCGCTTT	junk	Garbage
SRR6040902	717	478	SRR6040902_GGATTGCACTTA	0.00416667	Sathyamurthy	SRR6040902_GGATTGCACTTA	junk	Garbage
SRR6040902	608	439	SRR6040902_GCACGTCGGGTT	0.00653595	Sathyamurthy	SRR6040902_GCACGTCGGGTT	Peripheral glia/NC derivative	Peripheral Glia/NC Derivative
SRR6040902	653	453	SRR6040902_CAGTCTTCGATN	0.0106061	Sathyamurthy	SRR6040902_CAGTCTTCGATN	junk	Garbage
SRR6040902	1191	724	SRR6040902_CATATTAGGCCN	0.00167645	Sathyamurthy	SRR6040902_CATATTAGGCCN	Oligos 1	Oligos 1
SRR6040902	655	473	SRR6040902_AAGGTTTGGTGG	0.00304414	Sathyamurthy	SRR6040902_AAGGTTTGGTGG	Oligo Progen 2	Oligo Progen 2
SRR6040902	2300	1372	SRR6040902_TTGAAGCATGCG	0	Sathyamurthy	SRR6040902_TTGAAGCATGCG	doublets	Garbage
SRR6040902	816	516	SRR6040902_CTACGCTTTACC	0	Sathyamurthy	SRR6040902_CTACGCTTTACC	junk	Garbage
SRR6040902	592	413	SRR6040902_GTCCTATCTTGT	0.003367	Sathyamurthy	SRR6040902_GTCCTATCTTGT	junk	Garbage
SRR6040902	2326	1493	SRR6040902_GCCGCACAATCA	0.00385439	Sathyamurthy	SRR6040902_GCCGCACAATCA	Pericytes	Pericytes
SRR6040902	4555	1967	SRR6040902_GAAGTTTATTAA	0.000219	Sathyamurthy	SRR6040902_GAAGTTTATTAA	neuron	Inhib-01
SRR6040902	3972	1915	SRR6040902_GGTGTCGCAGGN	0.000503	Sathyamurthy	SRR6040902_GGTGTCGCAGGN	neuron	Inhib-18
SRR6040902	779	520	SRR6040902_GGTCCATATTTC	0.00383632	Sathyamurthy	SRR6040902_GGTCCATATTTC	junk	Garbage
SRR6040902	651	475	SRR6040902_CGTCGTTACCTT	0.00458716	Sathyamurthy	SRR6040902_CGTCGTTACCTT	neuron	Inhib-12
SRR6040902	1027	706	SRR6040902_AGTAGTCACAGG	0.000973	Sathyamurthy	SRR6040902_AGTAGTCACAGG	Meninges 1	Meninges 1
SRR6040902	612	410	SRR6040902_CGCGCCTGCAAC	0	Sathyamurthy	SRR6040902_CGCGCCTGCAAC	junk	Garbage
SRR6040902	956	608	SRR6040902_ATTCGTTATCAA	0.00312826	Sathyamurthy	SRR6040902_ATTCGTTATCAA	junk	Garbage
SRR6040902	628	405	SRR6040902_CAATTTCACACA	0.00158983	Sathyamurthy	SRR6040902_CAATTTCACACA	junk	Garbage
SRR6040902	570	413	SRR6040902_GTGTGTAGCTCC	0	Sathyamurthy	SRR6040902_GTGTGTAGCTCC	junk	Garbage
SRR6040902	614	467	SRR6040902_CAATTTCCGACA	0.00647249	Sathyamurthy	SRR6040902_CAATTTCCGACA	Microglia	Microglia
SRR6040902	1423	910	SRR6040902_CGGTGTTCGAAG	0.00140351	Sathyamurthy	SRR6040902_CGGTGTTCGAAG	neuron	Excit-09
SRR6040902	1299	820	SRR6040902_GCGCTGTAGACT	0.00306984	Sathyamurthy	SRR6040902_GCGCTGTAGACT	Oligos 1	Oligos 1
SRR6040902	1242	793	SRR6040902_GTTGTTCTGGGG	0	Sathyamurthy	SRR6040902_GTTGTTCTGGGG	Oligos 2	Oligos 2
SRR6040902	901	646	SRR6040902_AGGGTTGAAAAA	0	Sathyamurthy	SRR6040902_AGGGTTGAAAAA	junk	Garbage
SRR6040902	2524	1395	SRR6040902_AATTGATCCAGG	0.00118718	Sathyamurthy	SRR6040902_AATTGATCCAGG	neuron	Inhib-06
SRR6040902	695	446	SRR6040902_TCCCAATACTGN	0.00286944	Sathyamurthy	SRR6040902_TCCCAATACTGN	junk	Garbage
SRR6040902	941	619	SRR6040902_TGTATTTCGCTT	0.00528541	Sathyamurthy	SRR6040902_TGTATTTCGCTT	junk	Garbage
SRR6040902	677	461	SRR6040902_CGTTGTAAGTTT	0.00294551	Sathyamurthy	SRR6040902_CGTTGTAAGTTT	junk	Garbage
SRR6040902	991	660	SRR6040902_CGTGAGTAAGTG	0.00301811	Sathyamurthy	SRR6040902_CGTGAGTAAGTG	OPC	OPC
SRR6040902	619	417	SRR6040902_ATAGCGACCTTT	0.00322061	Sathyamurthy	SRR6040902_ATAGCGACCTTT	junk	Garbage
SRR6040902	1706	970	SRR6040902_TTTTTCTTGCAN	0	Sathyamurthy	SRR6040902_TTTTTCTTGCAN	Astrocytes 1	Astrocytes 1
SRR6040902	779	512	SRR6040902_AACAAGTCGCCG	0	Sathyamurthy	SRR6040902_AACAAGTCGCCG	Oligos 1	Oligos 1
SRR6040902	642	443	SRR6040902_CTGTTTTTGTTT	0.00465116	Sathyamurthy	SRR6040902_CTGTTTTTGTTT	junk	Garbage
SRR6040902	6989	2967	SRR6040902_CGCCACTTCCTC	0.00114335	Sathyamurthy	SRR6040902_CGCCACTTCCTC	doublets	Garbage
SRR6040902	3806	1701	SRR6040902_ACAACGCGGTTG	0.000525	Sathyamurthy	SRR6040902_ACAACGCGGTTG	neuron	Excit-05
SRR6040902	1248	839	SRR6040902_GTAGGTTAAGTT	0.000801	Sathyamurthy	SRR6040902_GTAGGTTAAGTT	Schwann	Schwann
SRR6040902	545	408	SRR6040902_CTTCAGCAGTAG	0.00547445	Sathyamurthy	SRR6040902_CTTCAGCAGTAG	junk	Garbage
SRR6040902	1299	894	SRR6040902_AGCAGTAGTGGC	0.00839695	Sathyamurthy	SRR6040902_AGCAGTAGTGGC	Endothelial	Endothelial
SRR6040902	586	401	SRR6040902_ACTGTCCTACCN	0.00170358	Sathyamurthy	SRR6040902_ACTGTCCTACCN	doublets	Garbage
SRR6040902	635	433	SRR6040902_CTCTTCTTACTC	0.00936037	Sathyamurthy	SRR6040902_CTCTTCTTACTC	junk	Garbage
SRR6040902	1136	769	SRR6040902_GAATTTACTGGC	0.00612423	Sathyamurthy	SRR6040902_GAATTTACTGGC	Pericytes	Pericytes
SRR6040902	1643	1012	SRR6040902_AAAGTGACTCAA	0	Sathyamurthy	SRR6040902_AAAGTGACTCAA	Schwann	Schwann
SRR6040902	722	504	SRR6040902_ATCAACGGTTCC	0.00276243	Sathyamurthy	SRR6040902_ATCAACGGTTCC	junk	Garbage
SRR6040902	2962	1578	SRR6040902_TGTCTGTGAGTA	0.00134862	Sathyamurthy	SRR6040902_TGTCTGTGAGTA	neuron	Inhib-07
SRR6040902	1263	825	SRR6040902_GAGTGCCCTCTA	0.00629426	Sathyamurthy	SRR6040902_GAGTGCCCTCTA	Ependymal	Ependymal
SRR6040902	613	439	SRR6040902_ATGGTCTTTTTT	0.00648298	Sathyamurthy	SRR6040902_ATGGTCTTTTTT	junk	Garbage
SRR6040902	821	560	SRR6040902_TGATGTATATCC	0.00364078	Sathyamurthy	SRR6040902_TGATGTATATCC	doublets	Garbage
SRR6040902	633	425	SRR6040902_ACCCTTTTTTGA	0.00471698	Sathyamurthy	SRR6040902_ACCCTTTTTTGA	junk	Garbage
SRR6040902	904	561	SRR6040902_AACCTGACTTCT	0.0141767	Sathyamurthy	SRR6040902_AACCTGACTTCT	junk	Garbage
SRR6040902	675	487	SRR6040902_CAGCCAGTGGAA	0.00295421	Sathyamurthy	SRR6040902_CAGCCAGTGGAA	Oligos 1	Oligos 1
SRR6040902	762	497	SRR6040902_TTGATTATCCTT	0.00392157	Sathyamurthy	SRR6040902_TTGATTATCCTT	junk	Garbage
SRR6040902	688	494	SRR6040902_ACTTTTCCCGGN	0.00289855	Sathyamurthy	SRR6040902_ACTTTTCCCGGN	junk	Garbage
SRR6040902	631	426	SRR6040902_TATTTGTCCCTN	0.00315956	Sathyamurthy	SRR6040902_TATTTGTCCCTN	junk	Garbage
SRR6040902	578	414	SRR6040902_GACTGATTACTT	0.00687285	Sathyamurthy	SRR6040902_GACTGATTACTT	junk	Garbage
SRR6040902	580	404	SRR6040902_CCTTGGACTAAN	0.00343643	Sathyamurthy	SRR6040902_CCTTGGACTAAN	junk	Garbage
SRR6040902	1124	757	SRR6040902_CTGAGGCATGTA	0	Sathyamurthy	SRR6040902_CTGAGGCATGTA	Meninges 1	Meninges 1
SRR6040902	805	544	SRR6040902_ACCCAGGGCAAT	0.00124069	Sathyamurthy	SRR6040902_ACCCAGGGCAAT	Oligos 1	Oligos 1
SRR6040902	932	602	SRR6040902_TGTAGCCTTGTA	0.00320856	Sathyamurthy	SRR6040902_TGTAGCCTTGTA	junk	Garbage
SRR6040902	5282	2380	SRR6040902_GAAATCGTTGTA	0.0211268	Sathyamurthy	SRR6040902_GAAATCGTTGTA	Ependymal	Ependymal
SRR6040902	2660	1505	SRR6040902_ACGCTTAAATAT	0.000376	Sathyamurthy	SRR6040902_ACGCTTAAATAT	doublets	Garbage
SRR6040902	622	413	SRR6040902_ATACCTGTTTCT	0.0048	Sathyamurthy	SRR6040902_ATACCTGTTTCT	junk	Garbage
SRR6040902	886	576	SRR6040902_CGGCTTCCCATT	0.00225225	Sathyamurthy	SRR6040902_CGGCTTCCCATT	Meninges 1	Meninges 1
SRR6040902	992	629	SRR6040902_CCCTTCCTATTT	0.00401606	Sathyamurthy	SRR6040902_CCCTTCCTATTT	junk	Garbage
SRR6040902	563	411	SRR6040902_GTTGTTTTATTG	0.00530035	Sathyamurthy	SRR6040902_GTTGTTTTATTG	junk	Garbage
SRR6040902	902	604	SRR6040902_ATCCGATTACCA	0.00221239	Sathyamurthy	SRR6040902_ATCCGATTACCA	doublets	Garbage
SRR6040902	554	402	SRR6040902_TTGTATATGCCT	0.00894454	Sathyamurthy	SRR6040902_TTGTATATGCCT	junk	Garbage
SRR6040902	687	455	SRR6040902_GCTTTATTCTTT	0.012931	Sathyamurthy	SRR6040902_GCTTTATTCTTT	junk	Garbage
SRR6040902	2632	1457	SRR6040902_GGATGGATGATT	0	Sathyamurthy	SRR6040902_GGATGGATGATT	Meninges 2	Meninges 2
SRR6040902	886	638	SRR6040902_CGAACGGGAGAT	0.00561167	Sathyamurthy	SRR6040902_CGAACGGGAGAT	Endothelial	Endothelial
SRR6040902	2891	1559	SRR6040902_CATTGAGCTCAG	0.000691	Sathyamurthy	SRR6040902_CATTGAGCTCAG	doublets	Garbage
SRR6040902	817	606	SRR6040902_CCGTGAGTGAAA	0	Sathyamurthy	SRR6040902_CCGTGAGTGAAA	junk	Garbage
SRR6040902	3412	1880	SRR6040902_GCGGTTGTATAG	0.000293	Sathyamurthy	SRR6040902_GCGGTTGTATAG	Ependymal	Ependymal
SRR6040902	559	402	SRR6040902_TTGTGTCGTGCT	0.00178571	Sathyamurthy	SRR6040902_TTGTGTCGTGCT	junk	Garbage
SRR6040902	806	507	SRR6040902_TCCGTCATTCGC	0.00123916	Sathyamurthy	SRR6040902_TCCGTCATTCGC	Schwann	Schwann
SRR6040902	592	442	SRR6040902_AGTTTTTGGTGN	0.00837521	Sathyamurthy	SRR6040902_AGTTTTTGGTGN	doublets	Garbage
SRR6040902	1653	948	SRR6040902_TCGACCGGAGAA	0	Sathyamurthy	SRR6040902_TCGACCGGAGAA	Astrocytes 2	Astrocytes 2
SRR6040902	583	405	SRR6040902_TGTGTTCCCTTG	0.0034188	Sathyamurthy	SRR6040902_TGTGTTCCCTTG	junk	Garbage
SRR6040902	630	408	SRR6040902_AACAGGAATCTT	0.00787402	Sathyamurthy	SRR6040902_AACAGGAATCTT	junk	Garbage
SRR6040902	1971	1165	SRR6040902_CGGCTTTGACTT	0.00151976	Sathyamurthy	SRR6040902_CGGCTTTGACTT	Astrocytes 1	Astrocytes 1
SRR6040902	2070	1012	SRR6040902_ATGCCGAAAGTG	0	Sathyamurthy	SRR6040902_ATGCCGAAAGTG	Astrocytes 1	Astrocytes 1
SRR6040902	1491	965	SRR6040902_GAACTGTGAGCG	0.00133958	Sathyamurthy	SRR6040902_GAACTGTGAGCG	Meninges 1	Meninges 1
SRR6040902	2385	1266	SRR6040902_TGTTGTAGCCGT	0	Sathyamurthy	SRR6040902_TGTTGTAGCCGT	Oligos 1	Oligos 1
SRR6040902	580	405	SRR6040902_ACGACCTTTCGC	0.00343643	Sathyamurthy	SRR6040902_ACGACCTTTCGC	junk	Garbage
SRR6040902	664	447	SRR6040902_CCCATTATGCTT	0	Sathyamurthy	SRR6040902_CCCATTATGCTT	junk	Garbage
SRR6040902	1833	1002	SRR6040902_AGGAGTCTATAN	0.00272035	Sathyamurthy	SRR6040902_AGGAGTCTATAN	Astrocytes 1	Astrocytes 1
SRR6040902	635	464	SRR6040902_GCCGAAGCGGAT	0.0155039	Sathyamurthy	SRR6040902_GCCGAAGCGGAT	Ependymal	Ependymal
SRR6040902	1689	962	SRR6040902_GCGACGAAGGCT	0.00763807	Sathyamurthy	SRR6040902_GCGACGAAGGCT	Schwann	Schwann
SRR6040902	1380	840	SRR6040902_CGTTTAGGAGGA	0.000724	Sathyamurthy	SRR6040902_CGTTTAGGAGGA	Astrocytes 1	Astrocytes 1
SRR6040902	677	456	SRR6040902_AACCCTCGACGC	0.00147493	Sathyamurthy	SRR6040902_AACCCTCGACGC	junk	Garbage
SRR6040902	8110	2926	SRR6040902_TAATGTGGACGG	0.000123	Sathyamurthy	SRR6040902_TAATGTGGACGG	neuron	Inhib-23
SRR6040902	2111	1117	SRR6040902_ACATTCTATCAC	0.000947	Sathyamurthy	SRR6040902_ACATTCTATCAC	Astrocytes 1	Astrocytes 1
SRR6040902	730	502	SRR6040902_ACCAGAGGAGAG	0.00544959	Sathyamurthy	SRR6040902_ACCAGAGGAGAG	junk	Garbage
SRR6040902	1087	691	SRR6040902_GCATCAAGGTTC	0.000919	Sathyamurthy	SRR6040902_GCATCAAGGTTC	Peripheral glia/NC derivative	Peripheral Glia/NC Derivative
SRR6040902	674	453	SRR6040902_TGTTTGTTTCTT	0.0146199	Sathyamurthy	SRR6040902_TGTTTGTTTCTT	junk	Garbage
SRR6040902	739	495	SRR6040902_ACCCCATCTCCT	0.00538358	Sathyamurthy	SRR6040902_ACCCCATCTCCT	junk	Garbage
SRR6040902	646	503	SRR6040902_TCGGACGGCTAG	0	Sathyamurthy	SRR6040902_TCGGACGGCTAG	junk	Garbage
SRR6040902	652	457	SRR6040902_AAACGTTGAAAC	0.00458015	Sathyamurthy	SRR6040902_AAACGTTGAAAC	Peripheral glia/NC derivative	Peripheral Glia/NC Derivative
SRR6040902	1014	664	SRR6040902_GATCTATGCTAT	0.0019685	Sathyamurthy	SRR6040902_GATCTATGCTAT	junk	Garbage
SRR6040902	616	425	SRR6040902_GTAGAGATGCTA	0	Sathyamurthy	SRR6040902_GTAGAGATGCTA	junk	Garbage
SRR6040902	2364	1455	SRR6040902_TCCTTGTGGACT	0.00295234	Sathyamurthy	SRR6040902_TCCTTGTGGACT	Pericytes	Pericytes
SRR6040902	772	519	SRR6040902_GATTAAATACAC	0	Sathyamurthy	SRR6040902_GATTAAATACAC	Oligos 1	Oligos 1
SRR6040902	7452	2701	SRR6040902_AGTGACACTACT	0	Sathyamurthy	SRR6040902_AGTGACACTACT	neuron	Excit-06
SRR6040902	628	472	SRR6040902_GAAGTCAGTTTT	0.00632911	Sathyamurthy	SRR6040902_GAAGTCAGTTTT	Schwann	Schwann
SRR6040902	1089	794	SRR6040902_GATTTTGGAGCC	0.00183318	Sathyamurthy	SRR6040902_GATTTTGGAGCC	OPC	OPC
SRR6040902	666	467	SRR6040902_CCCACTGGTTTG	0.00597015	Sathyamurthy	SRR6040902_CCCACTGGTTTG	junk	Garbage
SRR6040902	594	403	SRR6040902_CCAAGTCATGTN	0.00168067	Sathyamurthy	SRR6040902_CCAAGTCATGTN	junk	Garbage
SRR6040902	3374	1709	SRR6040902_GAATAGTTCTCA	0.000296	Sathyamurthy	SRR6040902_GAATAGTTCTCA	neuron	Inhib-23
SRR6040902	634	456	SRR6040902_CAACTCTTTCCA	0	Sathyamurthy	SRR6040902_CAACTCTTTCCA	junk	Garbage
SRR6040902	3496	1797	SRR6040902_ACGCTCTCATTC	0.000572	Sathyamurthy	SRR6040902_ACGCTCTCATTC	Meninges 1	Meninges 1
SRR6040902	1067	743	SRR6040902_GAACGTACATCC	0	Sathyamurthy	SRR6040902_GAACGTACATCC	junk	Garbage
SRR6040902	2262	1140	SRR6040902_AGGTTCTGTTTC	0	Sathyamurthy	SRR6040902_AGGTTCTGTTTC	Astrocytes 1	Astrocytes 1
SRR6040902	3709	1733	SRR6040902_AGTGCTCGTAGC	0.00027	Sathyamurthy	SRR6040902_AGTGCTCGTAGC	neuron	Inhib-15
SRR6040902	594	440	SRR6040902_CCGACGTATTTT	0.00168067	Sathyamurthy	SRR6040902_CCGACGTATTTT	doublets	Garbage
SRR6040902	1204	752	SRR6040902_CAATGGAGCTAA	0.00165837	Sathyamurthy	SRR6040902_CAATGGAGCTAA	Astrocytes 1	Astrocytes 1
SRR6040902	1228	770	SRR6040902_CACGTTAGCGCA	0	Sathyamurthy	SRR6040902_CACGTTAGCGCA	Oligos 2	Oligos 2
SRR6040902	676	451	SRR6040902_CCACTTTTGTTN	0.00441826	Sathyamurthy	SRR6040902_CCACTTTTGTTN	junk	Garbage
SRR6040902	889	592	SRR6040902_GATTGTTATGTT	0.00670391	Sathyamurthy	SRR6040902_GATTGTTATGTT	doublets	Garbage
SRR6040902	994	656	SRR6040902_GGCTCCGTAACT	0.006	Sathyamurthy	SRR6040902_GGCTCCGTAACT	Oligos 1	Oligos 1
SRR6040902	1972	1210	SRR6040902_AGATGGTGGCAG	0.00101317	Sathyamurthy	SRR6040902_AGATGGTGGCAG	neuron	Excit-06
SRR6040902	612	418	SRR6040902_TTGAAGTAGTTT	0.00163132	Sathyamurthy	SRR6040902_TTGAAGTAGTTT	junk	Garbage
SRR6040902	780	557	SRR6040902_AGTAACTAGTGN	0.00255755	Sathyamurthy	SRR6040902_AGTAACTAGTGN	OPC	OPC
SRR6040902	12836	4058	SRR6040902_GCGCACCATCAA	0	Sathyamurthy	SRR6040902_GCGCACCATCAA	neuron	Inhib-23
SRR6040902	2571	1288	SRR6040902_AAAGACGTAATC	0.0015534	Sathyamurthy	SRR6040902_AAAGACGTAATC	Schwann	Schwann
SRR6040902	3164	1569	SRR6040902_TAGGAAACACGN	0.000316	Sathyamurthy	SRR6040902_TAGGAAACACGN	neuron	Excit-06
SRR6040902	7170	2410	SRR6040902_GTCATTTAACCN	0.000836	Sathyamurthy	SRR6040902_GTCATTTAACCN	neuron	Excit-05
SRR6040902	1597	955	SRR6040902_GGCAAGAGCAAA	0.000626	Sathyamurthy	SRR6040902_GGCAAGAGCAAA	Astrocytes 2	Astrocytes 2
SRR6040902	602	457	SRR6040902_GCTCCACTAGAG	0	Sathyamurthy	SRR6040902_GCTCCACTAGAG	Oligos 1	Oligos 1
SRR6040902	955	621	SRR6040902_CATGCACCTTTG	0.00313152	Sathyamurthy	SRR6040902_CATGCACCTTTG	junk	Garbage
SRR6040902	666	454	SRR6040902_ATCCCCACATAC	0.00597015	Sathyamurthy	SRR6040902_ATCCCCACATAC	junk	Garbage
SRR6040902	3298	1759	SRR6040902_ATCTCGTCTGGG	0.000303	Sathyamurthy	SRR6040902_ATCTCGTCTGGG	neuron	Excit-20
SRR6040902	3489	1825	SRR6040902_CCCCGTTTGTTG	0.000859	Sathyamurthy	SRR6040902_CCCCGTTTGTTG	doublets	Garbage
SRR6040902	1254	768	SRR6040902_TACACATAGGAG	0.00159236	Sathyamurthy	SRR6040902_TACACATAGGAG	Oligos 1	Oligos 1
SRR6040902	600	404	SRR6040902_ACCGCTCACCTT	0.00332226	Sathyamurthy	SRR6040902_ACCGCTCACCTT	junk	Garbage
SRR6040902	2533	1424	SRR6040902_AGCGCGAGTTGN	0.000789	Sathyamurthy	SRR6040902_AGCGCGAGTTGN	neuron	Inhib-14
SRR6040902	701	502	SRR6040902_TATGCTTCTGTG	0.00426136	Sathyamurthy	SRR6040902_TATGCTTCTGTG	junk	Garbage
SRR6040902	730	551	SRR6040902_GTGGCCCTCGAG	0	Sathyamurthy	SRR6040902_GTGGCCCTCGAG	junk	Garbage
SRR6040902	584	412	SRR6040902_ATGTAGTTTGCA	0	Sathyamurthy	SRR6040902_ATGTAGTTTGCA	junk	Garbage
SRR6040902	922	608	SRR6040902_AACTCTTTACCA	0.00431965	Sathyamurthy	SRR6040902_AACTCTTTACCA	Oligo Progen 2	Oligo Progen 2
SRR6040902	977	662	SRR6040902_AGGCAGCCTATA	0.00509165	Sathyamurthy	SRR6040902_AGGCAGCCTATA	Schwann	Schwann
SRR6040902	2769	1429	SRR6040902_AGAACAGATCCA	0.00108225	Sathyamurthy	SRR6040902_AGAACAGATCCA	neuron	Excit-18
SRR6040902	10542	3544	SRR6040902_ATCGTCTAGTCA	0.000284	Sathyamurthy	SRR6040902_ATCGTCTAGTCA	neuron	Inhib-22
SRR6040902	726	522	SRR6040902_CGAGGTGTACAA	0	Sathyamurthy	SRR6040902_CGAGGTGTACAA	Oligos 1	Oligos 1
SRR6040902	646	433	SRR6040902_ACTCTTTTCCTC	0.00308642	Sathyamurthy	SRR6040902_ACTCTTTTCCTC	junk	Garbage
SRR6040902	1060	747	SRR6040902_AGAAGGATTGGG	0.00188324	Sathyamurthy	SRR6040902_AGAAGGATTGGG	neuron	Excit-20
SRR6040902	949	638	SRR6040902_GTGACATATCGN	0.00105263	Sathyamurthy	SRR6040902_GTGACATATCGN	Oligos 1	Oligos 1
SRR6040902	1623	964	SRR6040902_AGTTCTGGCTTT	0.00184502	Sathyamurthy	SRR6040902_AGTTCTGGCTTT	Astrocytes 1	Astrocytes 1
SRR6040902	9907	3600	SRR6040902_CTCACAGTCTCC	0.000101	Sathyamurthy	SRR6040902_CTCACAGTCTCC	neuron	Inhib-23
SRR6040902	2032	1287	SRR6040902_TGTCTGGAGGCC	0.00294406	Sathyamurthy	SRR6040902_TGTCTGGAGGCC	doublets	Garbage
SRR6040902	1097	736	SRR6040902_GTACTGTTCACG	0.00363306	Sathyamurthy	SRR6040902_GTACTGTTCACG	Oligos 1	Oligos 1
SRR6040902	2705	1431	SRR6040902_TTTCCCTTGGCG	0.00147656	Sathyamurthy	SRR6040902_TTTCCCTTGGCG	neuron	Excit-03
SRR6040902	642	446	SRR6040902_GCTCAACTTCCC	0	Sathyamurthy	SRR6040902_GCTCAACTTCCC	junk	Garbage
SRR6040902	1342	840	SRR6040902_AACACGTGGGTG	0.000745	Sathyamurthy	SRR6040902_AACACGTGGGTG	Oligos 1	Oligos 1
SRR6040902	1812	1094	SRR6040902_AGAACGAGAAAN	0.00110254	Sathyamurthy	SRR6040902_AGAACGAGAAAN	Meninges 2	Meninges 2
SRR6040902	661	495	SRR6040902_TTGCGTAGGATA	0	Sathyamurthy	SRR6040902_TTGCGTAGGATA	Meninges 1	Meninges 1
SRR6040902	592	441	SRR6040902_TTCTTCTCGTCA	0.003367	Sathyamurthy	SRR6040902_TTCTTCTCGTCA	Oligos 1	Oligos 1
SRR6040902	2682	1444	SRR6040902_CTTCAGCTCGCC	0.00186081	Sathyamurthy	SRR6040902_CTTCAGCTCGCC	neuron	Inhib-04
SRR6040902	623	429	SRR6040902_CCGTCTTTTCTT	0.0126783	Sathyamurthy	SRR6040902_CCGTCTTTTCTT	junk	Garbage
SRR6040902	636	459	SRR6040902_TGATTCTTCGTT	0.00156986	Sathyamurthy	SRR6040902_TGATTCTTCGTT	junk	Garbage
SRR6040902	760	501	SRR6040902_CAGCCTGTATTG	0	Sathyamurthy	SRR6040902_CAGCCTGTATTG	junk	Garbage
SRR6040902	1191	707	SRR6040902_TTCCGGGGACAN	0.000839	Sathyamurthy	SRR6040902_TTCCGGGGACAN	Astrocytes 1	Astrocytes 1
SRR6040902	2224	1171	SRR6040902_AGAAGGGTGCCN	0.00179533	Sathyamurthy	SRR6040902_AGAAGGGTGCCN	doublets	Garbage
SRR6040902	887	556	SRR6040902_CTCGTCCCTTCN	0.00112613	Sathyamurthy	SRR6040902_CTCGTCCCTTCN	junk	Garbage
SRR6040902	1087	742	SRR6040902_GCGGGAGCCTAA	0.00275229	Sathyamurthy	SRR6040902_GCGGGAGCCTAA	junk	Garbage
SRR6040902	933	700	SRR6040902_GATCCGCCTGAG	0.00850159	Sathyamurthy	SRR6040902_GATCCGCCTGAG	Endothelial	Endothelial
SRR6040902	553	422	SRR6040902_GGACGATGGCGC	0	Sathyamurthy	SRR6040902_GGACGATGGCGC	Astrocytes 2	Astrocytes 2
SRR6040902	601	435	SRR6040902_TAGCGGGTACTG	0.00331675	Sathyamurthy	SRR6040902_TAGCGGGTACTG	junk	Garbage
SRR6040902	566	411	SRR6040902_TTTTTTAGCCTT	0.0122164	Sathyamurthy	SRR6040902_TTTTTTAGCCTT	junk	Garbage
SRR6040902	1911	1097	SRR6040902_TCGGCGCGGTTA	0	Sathyamurthy	SRR6040902_TCGGCGCGGTTA	Oligos 2	Oligos 2
SRR6040902	3433	1812	SRR6040902_GTTCGTGCTGGA	0.00116381	Sathyamurthy	SRR6040902_GTTCGTGCTGGA	neuron	Inhib-23
SRR6040902	3716	1750	SRR6040902_GGTGGTGTATGG	0.000538	Sathyamurthy	SRR6040902_GGTGGTGTATGG	neuron	Excit-05
SRR6040902	712	490	SRR6040902_AGTTGTTTCCAN	0.00280112	Sathyamurthy	SRR6040902_AGTTGTTTCCAN	junk	Garbage
SRR6040902	592	426	SRR6040902_AAAAGCACAGTG	0	Sathyamurthy	SRR6040902_AAAAGCACAGTG	junk	Garbage
SRR6040902	704	469	SRR6040902_ATGCCTCTTGTT	0.00141844	Sathyamurthy	SRR6040902_ATGCCTCTTGTT	junk	Garbage
SRR6040902	2380	1437	SRR6040902_GGTTGACAGGTG	0.00460059	Sathyamurthy	SRR6040902_GGTTGACAGGTG	doublets	Garbage
SRR6040902	1032	672	SRR6040902_CTAGTGTTTTGC	0.000968	Sathyamurthy	SRR6040902_CTAGTGTTTTGC	Oligos 2	Oligos 2
SRR6040902	735	487	SRR6040902_TAGGTCCCTCAA	0	Sathyamurthy	SRR6040902_TAGGTCCCTCAA	junk	Garbage
SRR6040902	559	401	SRR6040902_GCCTTCCGCCTC	0.00886525	Sathyamurthy	SRR6040902_GCCTTCCGCCTC	junk	Garbage
SRR6040902	755	489	SRR6040902_ATCAGATCACTN	0.00395778	Sathyamurthy	SRR6040902_ATCAGATCACTN	junk	Garbage
SRR6040902	3597	1762	SRR6040902_CCCTCGATTTCN	0.000278	Sathyamurthy	SRR6040902_CCCTCGATTTCN	Astrocytes 2	Astrocytes 2
SRR6040902	2168	1150	SRR6040902_AGAAAATGTGCN	0.000922	Sathyamurthy	SRR6040902_AGAAAATGTGCN	Schwann	Schwann
SRR6040902	3171	1682	SRR6040902_GGAACTGGGTGA	0.000315	Sathyamurthy	SRR6040902_GGAACTGGGTGA	neuron	Excit-32
SRR6040902	1930	1163	SRR6040902_AGTTCCGCCGAG	0	Sathyamurthy	SRR6040902_AGTTCCGCCGAG	neuron	Inhib-17
SRR6040902	851	541	SRR6040902_TGCCTAGGTGCG	0.00117371	Sathyamurthy	SRR6040902_TGCCTAGGTGCG	Oligo Progen 2	Oligo Progen 2
SRR6040902	795	540	SRR6040902_CTTGGCTTGGCC	0.00125628	Sathyamurthy	SRR6040902_CTTGGCTTGGCC	Oligos 1	Oligos 1
SRR6040902	589	410	SRR6040902_CATTTGAGCCGN	0	Sathyamurthy	SRR6040902_CATTTGAGCCGN	junk	Garbage
SRR6040902	667	492	SRR6040902_CCGTGTACGTCT	0.00298954	Sathyamurthy	SRR6040902_CCGTGTACGTCT	junk	Garbage
SRR6040902	603	452	SRR6040902_AGTGCGGAAGAA	0.0274194	Sathyamurthy	SRR6040902_AGTGCGGAAGAA	Ependymal	Ependymal
SRR6040902	579	406	SRR6040902_ATGTGATTATGT	0.00856164	Sathyamurthy	SRR6040902_ATGTGATTATGT	junk	Garbage
SRR6040902	3281	1715	SRR6040902_TAAACGCTCTCT	0.000305	Sathyamurthy	SRR6040902_TAAACGCTCTCT	neuron	Inhib-17
SRR6040902	3686	1592	SRR6040902_GTCAGAGTTAAT	0.000542	Sathyamurthy	SRR6040902_GTCAGAGTTAAT	Oligos 1	Oligos 1
SRR6040902	613	434	SRR6040902_ACAACGTCTTGN	0.00325203	Sathyamurthy	SRR6040902_ACAACGTCTTGN	junk	Garbage
SRR6040902	814	516	SRR6040902_ATCAAGATTTGT	0.00610501	Sathyamurthy	SRR6040902_ATCAAGATTTGT	junk	Garbage
SRR6040902	1318	820	SRR6040902_CCAATTATGACG	0.00976709	Sathyamurthy	SRR6040902_CCAATTATGACG	Peripheral glia/NC derivative	Peripheral Glia/NC Derivative
SRR6040902	7045	2844	SRR6040902_GTGAATTGAGGT	0.000709	Sathyamurthy	SRR6040902_GTGAATTGAGGT	doublets	Garbage
SRR6040902	3006	1345	SRR6040902_ACCTCCTATTGT	0.000665	Sathyamurthy	SRR6040902_ACCTCCTATTGT	Oligos 1	Oligos 1
SRR6040902	5955	2586	SRR6040902_CTGGTATTAGAA	0.00134161	Sathyamurthy	SRR6040902_CTGGTATTAGAA	neuron	Excit-31
SRR6040902	1425	954	SRR6040902_ATATTCTGATCG	0.0239726	Sathyamurthy	SRR6040902_ATATTCTGATCG	Endothelial	Endothelial
SRR6040902	1449	865	SRR6040902_CAGTGTTCATTT	0.00206612	Sathyamurthy	SRR6040902_CAGTGTTCATTT	Meninges 1	Meninges 1
SRR6040902	1901	1103	SRR6040902_CCGAGACGTCAC	0	Sathyamurthy	SRR6040902_CCGAGACGTCAC	neuron	Excit-16
SRR6040902	5381	2228	SRR6040902_AGGATAATTTAN	0.000186	Sathyamurthy	SRR6040902_AGGATAATTTAN	Schwann	Schwann
SRR6040902	1181	765	SRR6040902_CAAGTGGTCGGN	0	Sathyamurthy	SRR6040902_CAAGTGGTCGGN	neuron	Excit-05
SRR6040902	682	483	SRR6040902_CCAAATCGTGTG	0.00292398	Sathyamurthy	SRR6040902_CCAAATCGTGTG	junk	Garbage
SRR6040902	1883	1007	SRR6040902_TCCCGTGAATAG	0.00106101	Sathyamurthy	SRR6040902_TCCCGTGAATAG	Oligos 2	Oligos 2
SRR6040902	634	454	SRR6040902_AATAGCGTCTGN	0.00470958	Sathyamurthy	SRR6040902_AATAGCGTCTGN	junk	Garbage
SRR6040902	606	402	SRR6040902_CTGCAGTCTCCG	0.00164745	Sathyamurthy	SRR6040902_CTGCAGTCTCCG	junk	Garbage
SRR6040902	1390	833	SRR6040902_CAGACCGCCCCC	0.00143678	Sathyamurthy	SRR6040902_CAGACCGCCCCC	Oligos 1	Oligos 1
SRR6040902	676	466	SRR6040902_CTTGCACCTCCG	0.00588235	Sathyamurthy	SRR6040902_CTTGCACCTCCG	junk	Garbage
SRR6040902	721	491	SRR6040902_TGAGGACGTATT	0	Sathyamurthy	SRR6040902_TGAGGACGTATT	neuron	Inhib-11
SRR6040902	1134	702	SRR6040902_CTGACCCTTAGG	0.00263852	Sathyamurthy	SRR6040902_CTGACCCTTAGG	Oligos 1	Oligos 1
SRR6040902	1020	685	SRR6040902_TTAATCCGAGGA	0.00195695	Sathyamurthy	SRR6040902_TTAATCCGAGGA	neuron	Excit-03
SRR6040902	3454	1705	SRR6040902_ACGCATCACGCC	0.00747126	Sathyamurthy	SRR6040902_ACGCATCACGCC	Schwann	Schwann
SRR6040902	1214	716	SRR6040902_GACGATTAGGCA	0.00328407	Sathyamurthy	SRR6040902_GACGATTAGGCA	Peripheral glia/NC derivative	Peripheral Glia/NC Derivative
SRR6040902	589	437	SRR6040902_TTCACCTGTTTC	0	Sathyamurthy	SRR6040902_TTCACCTGTTTC	junk	Garbage
SRR6040902	916	584	SRR6040902_AATTTACCACGT	0.00109051	Sathyamurthy	SRR6040902_AATTTACCACGT	Oligos 1	Oligos 1
SRR6040902	1247	713	SRR6040902_CCAGTACACGCC	0	Sathyamurthy	SRR6040902_CCAGTACACGCC	Oligos 1	Oligos 1
SRR6040902	1380	957	SRR6040902_AATGTTAGCGAC	0.00144718	Sathyamurthy	SRR6040902_AATGTTAGCGAC	Meninges 1	Meninges 1
SRR6040902	1715	971	SRR6040902_CGAACCATTAAT	0.00232693	Sathyamurthy	SRR6040902_CGAACCATTAAT	neuron	Excit-05
SRR6040902	1099	773	SRR6040902_TCGGTCTAATTG	0.000909	Sathyamurthy	SRR6040902_TCGGTCTAATTG	junk	Garbage
SRR6040902	1630	1008	SRR6040902_CCGTGTTGGGTT	0.0030581	Sathyamurthy	SRR6040902_CCGTGTTGGGTT	Schwann	Schwann
SRR6040902	1395	929	SRR6040902_GAAGCGGTGAAG	0.00143164	Sathyamurthy	SRR6040902_GAAGCGGTGAAG	neuron	Inhib-08
SRR6040902	592	424	SRR6040902_AGGTTATCATTC	0.00168634	Sathyamurthy	SRR6040902_AGGTTATCATTC	junk	Garbage
SRR6040902	2615	1500	SRR6040902_AGGAATTTAGTT	0.0213323	Sathyamurthy	SRR6040902_AGGAATTTAGTT	Pericytes	Pericytes
SRR6040902	611	421	SRR6040902_CGGATGATTCTC	0.00326264	Sathyamurthy	SRR6040902_CGGATGATTCTC	junk	Garbage
SRR6040902	1210	774	SRR6040902_CCGGACTGCCGA	0.00165017	Sathyamurthy	SRR6040902_CCGGACTGCCGA	Oligos 1	Oligos 1
SRR6040902	1022	678	SRR6040902_GTCGGGTCAAAT	0.00583658	Sathyamurthy	SRR6040902_GTCGGGTCAAAT	junk	Garbage
SRR6040902	2371	1230	SRR6040902_TGCCATTCCTCN	0.00126369	Sathyamurthy	SRR6040902_TGCCATTCCTCN	Oligos 1	Oligos 1
SRR6040902	958	568	SRR6040902_TAATTCGCCTCC	0.00312175	Sathyamurthy	SRR6040902_TAATTCGCCTCC	junk	Garbage
SRR6040902	629	439	SRR6040902_TGTTAAGAAGTG	0.0125589	Sathyamurthy	SRR6040902_TGTTAAGAAGTG	junk	Garbage
SRR6040902	2411	1426	SRR6040902_GGCCCTTCGGAC	0	Sathyamurthy	SRR6040902_GGCCCTTCGGAC	doublets	Garbage
SRR6040902	2028	1200	SRR6040902_CTCACATCTTAT	0.0140982	Sathyamurthy	SRR6040902_CTCACATCTTAT	Ependymal	Ependymal
SRR6040902	1107	679	SRR6040902_ATGCAGTACCCA	0.0124888	Sathyamurthy	SRR6040902_ATGCAGTACCCA	Peripheral glia/NC derivative	Peripheral Glia/NC Derivative
SRR6040902	554	402	SRR6040902_GTTTTTTTGAGG	0.00359712	Sathyamurthy	SRR6040902_GTTTTTTTGAGG	junk	Garbage
SRR6040902	5957	2368	SRR6040902_ATCTTCCGTGAG	0.000168	Sathyamurthy	SRR6040902_ATCTTCCGTGAG	neuron	Inhib-22
SRR6040902	753	501	SRR6040902_CCGCCCCTCCGT	0.00396825	Sathyamurthy	SRR6040902_CCGCCCCTCCGT	junk	Garbage
SRR6040902	6209	2860	SRR6040902_TTTGCGGAGTTG	0.00224972	Sathyamurthy	SRR6040902_TTTGCGGAGTTG	doublets	Garbage
SRR6040902	671	455	SRR6040902_TCCTTCTCCCCG	0.00445104	Sathyamurthy	SRR6040902_TCCTTCTCCCCG	junk	Garbage
SRR6040902	1713	1062	SRR6040902_CGTTCGAACACA	0.000583	Sathyamurthy	SRR6040902_CGTTCGAACACA	neuron	Excit-18
SRR6040902	768	509	SRR6040902_CTCTTTCTTGCT	0.00389105	Sathyamurthy	SRR6040902_CTCTTTCTTGCT	junk	Garbage
SRR6040902	2686	1253	SRR6040902_CATGTATAGATA	0.000372	Sathyamurthy	SRR6040902_CATGTATAGATA	neuron	Excit-20
SRR6040902	658	427	SRR6040902_GCAATACAGGTN	0.0030303	Sathyamurthy	SRR6040902_GCAATACAGGTN	junk	Garbage
SRR6040902	611	427	SRR6040902_TTGCCCCCCGTT	0.00488599	Sathyamurthy	SRR6040902_TTGCCCCCCGTT	junk	Garbage
SRR6040902	948	599	SRR6040902_GCTGAGCCTGCA	0	Sathyamurthy	SRR6040902_GCTGAGCCTGCA	Oligos 2	Oligos 2
SRR6040902	1746	1167	SRR6040902_AGTCGTCGCCGT	0.000572	Sathyamurthy	SRR6040902_AGTCGTCGCCGT	doublets	Garbage
SRR6040902	634	447	SRR6040902_CCACCACTTTTG	0.00314465	Sathyamurthy	SRR6040902_CCACCACTTTTG	junk	Garbage
SRR6040902	6567	2568	SRR6040902_TGGATTTTGCCG	0.000457	Sathyamurthy	SRR6040902_TGGATTTTGCCG	neuron	Excit-23
SRR6040902	743	488	SRR6040902_ACTACATAGTCC	0.00268456	Sathyamurthy	SRR6040902_ACTACATAGTCC	junk	Garbage
SRR6040902	711	505	SRR6040902_AGAGCGTGCATA	0.00420168	Sathyamurthy	SRR6040902_AGAGCGTGCATA	OPC	OPC
SRR6040902	834	524	SRR6040902_GCTTTTCATGTN	0.00595948	Sathyamurthy	SRR6040902_GCTTTTCATGTN	junk	Garbage
SRR6040902	1138	699	SRR6040902_CGTTTCTAGGAC	0.00437445	Sathyamurthy	SRR6040902_CGTTTCTAGGAC	doublets	Garbage
SRR6040902	2415	1383	SRR6040902_TGAAGTACCTTC	0	Sathyamurthy	SRR6040902_TGAAGTACCTTC	neuron	Inhib-08
SRR6040902	1806	1048	SRR6040902_GATGCGAGGATN	0.000553	Sathyamurthy	SRR6040902_GATGCGAGGATN	doublets	Garbage
SRR6040902	686	461	SRR6040902_GCTTTCTCGCCT	0	Sathyamurthy	SRR6040902_GCTTTCTCGCCT	junk	Garbage
SRR6040902	654	435	SRR6040902_CCACAGCTCTAT	0.00152672	Sathyamurthy	SRR6040902_CCACAGCTCTAT	junk	Garbage
SRR6040902	1119	759	SRR6040902_ATGCCGAGCAGC	0.00178412	Sathyamurthy	SRR6040902_ATGCCGAGCAGC	doublets	Garbage
SRR6040902	642	444	SRR6040902_TGAGACATGAGG	0.00155521	Sathyamurthy	SRR6040902_TGAGACATGAGG	Oligos 1	Oligos 1
SRR6040902	719	472	SRR6040902_ATTCTCCCATCN	0	Sathyamurthy	SRR6040902_ATTCTCCCATCN	doublets	Garbage
SRR6040902	667	459	SRR6040902_ACAGGATCCCCA	0	Sathyamurthy	SRR6040902_ACAGGATCCCCA	Astrocytes 1	Astrocytes 1
SRR6040902	569	401	SRR6040902_CTACCGACACTN	0.00524476	Sathyamurthy	SRR6040902_CTACCGACACTN	junk	Garbage
SRR6040902	589	427	SRR6040902_GTTTCGCAAGTN	0.0033841	Sathyamurthy	SRR6040902_GTTTCGCAAGTN	junk	Garbage
SRR6040902	3387	1709	SRR6040902_CATTATTGATCG	0.00059	Sathyamurthy	SRR6040902_CATTATTGATCG	neuron	Inhib-07
SRR6040902	722	459	SRR6040902_ACCTCCACTCCA	0.00138313	Sathyamurthy	SRR6040902_ACCTCCACTCCA	junk	Garbage
SRR6040902	749	498	SRR6040902_GTATTCTCACGA	0.00398936	Sathyamurthy	SRR6040902_GTATTCTCACGA	junk	Garbage
SRR6040902	4960	2364	SRR6040902_AACGTCCTTGCC	0.000403	Sathyamurthy	SRR6040902_AACGTCCTTGCC	neuron	Inhib-06
SRR6040902	713	501	SRR6040902_ACCAACTTACCC	0.0027972	Sathyamurthy	SRR6040902_ACCAACTTACCC	junk	Garbage
SRR6040902	2455	1398	SRR6040902_GGTCTTAGCGGN	0.00162668	Sathyamurthy	SRR6040902_GGTCTTAGCGGN	doublets	Garbage
SRR6040902	3396	1768	SRR6040902_GGGTATGATTCA	0	Sathyamurthy	SRR6040902_GGGTATGATTCA	neuron	Inhib-18
SRR6040902	2656	1264	SRR6040902_TTTTAGTCATCA	0.00225394	Sathyamurthy	SRR6040902_TTTTAGTCATCA	Astrocytes 1	Astrocytes 1
SRR6040902	1454	934	SRR6040902_CCTGGCTCCTTA	0.000687	Sathyamurthy	SRR6040902_CCTGGCTCCTTA	Astrocytes 2	Astrocytes 2
SRR6040902	766	593	SRR6040902_CCGTGTTTTCGC	0.00905563	Sathyamurthy	SRR6040902_CCGTGTTTTCGC	Microglia	Microglia
SRR6040902	1103	717	SRR6040902_AATAGTTTCCAC	0.00630631	Sathyamurthy	SRR6040902_AATAGTTTCCAC	junk	Garbage
SRR6040902	1774	1023	SRR6040902_TATGCGGCCATC	0.000563	Sathyamurthy	SRR6040902_TATGCGGCCATC	neuron	Inhib-13
SRR6040902	797	535	SRR6040902_TTCCCCTTCGTC	0.00250313	Sathyamurthy	SRR6040902_TTCCCCTTCGTC	junk	Garbage
SRR6040902	564	414	SRR6040902_CGTTCGTACAGT	0.00353357	Sathyamurthy	SRR6040902_CGTTCGTACAGT	doublets	Garbage
SRR6040902	1508	877	SRR6040902_AGAAGCTAGAGC	0.00462046	Sathyamurthy	SRR6040902_AGAAGCTAGAGC	Astrocytes 2	Astrocytes 2
SRR6040902	859	579	SRR6040902_TTTTTGGTGTGT	0.00348028	Sathyamurthy	SRR6040902_TTTTTGGTGTGT	junk	Garbage
SRR6040902	3455	1692	SRR6040902_CTAAAACCTCAN	0.000579	Sathyamurthy	SRR6040902_CTAAAACCTCAN	Oligos 2	Oligos 2
SRR6040902	1766	996	SRR6040902_TGGAATTGTGTT	0.00113122	Sathyamurthy	SRR6040902_TGGAATTGTGTT	Astrocytes 1	Astrocytes 1
SRR6040902	772	488	SRR6040902_CGATTTACTAGT	0.00129366	Sathyamurthy	SRR6040902_CGATTTACTAGT	junk	Garbage
SRR6040902	740	486	SRR6040902_TTTCCCTTGCTN	0.00403769	Sathyamurthy	SRR6040902_TTTCCCTTGCTN	junk	Garbage
SRR6040902	2314	1269	SRR6040902_GTACGGGGACCT	0.000432	Sathyamurthy	SRR6040902_GTACGGGGACCT	doublets	Garbage
SRR6040902	3119	1622	SRR6040902_TGCTTCATCGCC	0.000961	Sathyamurthy	SRR6040902_TGCTTCATCGCC	neuron	Excit-10
SRR6040902	6415	2340	SRR6040902_CCAACAGTATCA	0.000312	Sathyamurthy	SRR6040902_CCAACAGTATCA	neuron	Excit-05
SRR6040902	6829	2520	SRR6040902_CGTGTCAATTGC	0.000146	Sathyamurthy	SRR6040902_CGTGTCAATTGC	neuron	Excit-06
SRR6040902	1066	686	SRR6040902_GGCTATGTGTCT	0.00187266	Sathyamurthy	SRR6040902_GGCTATGTGTCT	Oligos 2	Oligos 2
SRR6040902	3087	1482	SRR6040902_AAGTTCTGTCTT	0.000971	Sathyamurthy	SRR6040902_AAGTTCTGTCTT	Astrocytes 2	Astrocytes 2
SRR6040902	1049	721	SRR6040902_CCGTTGCAGTTG	0.00190295	Sathyamurthy	SRR6040902_CCGTTGCAGTTG	Schwann	Schwann
SRR6040902	665	452	SRR6040902_TGGGTAGATGAT	0.0029985	Sathyamurthy	SRR6040902_TGGGTAGATGAT	junk	Garbage
SRR6040902	697	508	SRR6040902_CGTGGCACTCGG	0	Sathyamurthy	SRR6040902_CGTGGCACTCGG	Schwann	Schwann
SRR6040902	913	630	SRR6040902_ACATCCGACGGN	0.0489583	Sathyamurthy	SRR6040902_ACATCCGACGGN	Ependymal	Ependymal
SRR6040902	1379	919	SRR6040902_GACCAGGAATAN	0.00648415	Sathyamurthy	SRR6040902_GACCAGGAATAN	Endothelial	Endothelial
SRR6040902	765	528	SRR6040902_AATCGTGTCGAC	0	Sathyamurthy	SRR6040902_AATCGTGTCGAC	Oligos 1	Oligos 1
SRR6040902	5156	2107	SRR6040902_CACATCTCGGTN	0.000194	Sathyamurthy	SRR6040902_CACATCTCGGTN	motoneuron	MN-gamma
SRR6040902	865	612	SRR6040902_TCCAATCTATGG	0.0023068	Sathyamurthy	SRR6040902_TCCAATCTATGG	Oligos 1	Oligos 1
SRR6040902	794	504	SRR6040902_CAAAAGTAGCTN	0	Sathyamurthy	SRR6040902_CAAAAGTAGCTN	doublets	Garbage
SRR6040902	643	447	SRR6040902_ATCACGCGGATA	0.00310078	Sathyamurthy	SRR6040902_ATCACGCGGATA	junk	Garbage
SRR6040902	1289	797	SRR6040902_CGACTAGGAACC	0.00922367	Sathyamurthy	SRR6040902_CGACTAGGAACC	Schwann	Schwann
SRR6040902	838	544	SRR6040902_TCCTGTTCTGCT	0.00238095	Sathyamurthy	SRR6040902_TCCTGTTCTGCT	junk	Garbage
SRR6040902	622	429	SRR6040902_CGCAGCCTAGCC	0	Sathyamurthy	SRR6040902_CGCAGCCTAGCC	junk	Garbage
SRR6040902	618	434	SRR6040902_TTTTCCACTACC	0	Sathyamurthy	SRR6040902_TTTTCCACTACC	junk	Garbage
SRR6040902	1123	719	SRR6040902_GAGAAGTCCCAA	0.00089	Sathyamurthy	SRR6040902_GAGAAGTCCCAA	Meninges 1	Meninges 1
SRR6040902	694	504	SRR6040902_ATCCGTGAGGTG	0.00715308	Sathyamurthy	SRR6040902_ATCCGTGAGGTG	Oligos 1	Oligos 1
SRR6040902	811	602	SRR6040902_TGGGTCCAATTT	0.00734394	Sathyamurthy	SRR6040902_TGGGTCCAATTT	Endothelial	Endothelial
SRR6040902	569	420	SRR6040902_GGTCTACTTCGN	0.0069808	Sathyamurthy	SRR6040902_GGTCTACTTCGN	junk	Garbage
SRR6040902	3508	1838	SRR6040902_CGTGTTCGCTTT	0.002559	Sathyamurthy	SRR6040902_CGTGTTCGCTTT	neuron	Inhib-19
SRR6040902	655	517	SRR6040902_GACCAATTACGG	0.0060698	Sathyamurthy	SRR6040902_GACCAATTACGG	Meninges 1	Meninges 1
SRR6040902	5169	2201	SRR6040902_TCAACACATCGG	0	Sathyamurthy	SRR6040902_TCAACACATCGG	neuron	Excit-21
SRR6040902	2397	1359	SRR6040902_TGTGACGCAATG	0.00125	Sathyamurthy	SRR6040902_TGTGACGCAATG	doublets	Garbage
SRR6040902	921	536	SRR6040902_AGAGGTACGTAG	0.00216685	Sathyamurthy	SRR6040902_AGAGGTACGTAG	neuron	Inhib-01
SRR6040902	567	408	SRR6040902_AGTTTAGGTCAT	0.00526316	Sathyamurthy	SRR6040902_AGTTTAGGTCAT	junk	Garbage
SRR6040902	570	414	SRR6040902_AGTCTCGTTGTN	0.0052356	Sathyamurthy	SRR6040902_AGTCTCGTTGTN	junk	Garbage
SRR6040902	662	431	SRR6040902_TGATCGCCTTCG	0.00451128	Sathyamurthy	SRR6040902_TGATCGCCTTCG	junk	Garbage
SRR6040902	760	478	SRR6040902_CAGCTCCCTCTN	0.00912647	Sathyamurthy	SRR6040902_CAGCTCCCTCTN	junk	Garbage
SRR6040902	6699	2763	SRR6040902_TAAACCAGGTTG	0.000597	Sathyamurthy	SRR6040902_TAAACCAGGTTG	neuron	Excit-31
SRR6040902	774	496	SRR6040902_ACTACCAGCTAC	0.0152672	Sathyamurthy	SRR6040902_ACTACCAGCTAC	junk	Garbage
SRR6040902	608	429	SRR6040902_GTTATCAAGTAG	0	Sathyamurthy	SRR6040902_GTTATCAAGTAG	junk	Garbage
SRR6040902	1468	1015	SRR6040902_GGGATTCAGCGN	0.00271739	Sathyamurthy	SRR6040902_GGGATTCAGCGN	Endothelial	Endothelial
SRR6040902	1592	872	SRR6040902_TGTTTGCAGCAN	0	Sathyamurthy	SRR6040902_TGTTTGCAGCAN	Astrocytes 2	Astrocytes 2
SRR6040902	796	579	SRR6040902_AGGGACAGGCAT	0	Sathyamurthy	SRR6040902_AGGGACAGGCAT	neuron	Excit-15
SRR6040902	1716	1036	SRR6040902_GTCAGCACAGCG	0.00116414	Sathyamurthy	SRR6040902_GTCAGCACAGCG	neuron	Excit-10
SRR6040902	618	415	SRR6040902_ACTCTCAGTCTG	0.00643087	Sathyamurthy	SRR6040902_ACTCTCAGTCTG	junk	Garbage
SRR6040902	920	635	SRR6040902_GCTCTAAGCGAG	0.00647948	Sathyamurthy	SRR6040902_GCTCTAAGCGAG	Schwann	Schwann
SRR6040902	603	422	SRR6040902_GGCAACATTCCN	0.0049505	Sathyamurthy	SRR6040902_GGCAACATTCCN	junk	Garbage
SRR6040902	618	435	SRR6040902_TTTGTCTATTGT	0	Sathyamurthy	SRR6040902_TTTGTCTATTGT	junk	Garbage
SRR6040902	655	452	SRR6040902_TTCCCATTATAT	0.00152439	Sathyamurthy	SRR6040902_TTCCCATTATAT	junk	Garbage
SRR6040902	2287	1305	SRR6040902_ATAATGCCCGGT	0.0103851	Sathyamurthy	SRR6040902_ATAATGCCCGGT	Meninges 1	Meninges 1
SRR6040902	738	574	SRR6040902_TCTTAAGGAGCC	0.0027027	Sathyamurthy	SRR6040902_TCTTAAGGAGCC	Astrocytes 2	Astrocytes 2
SRR6040902	1564	1016	SRR6040902_GATCGCGAGAAG	0.00127714	Sathyamurthy	SRR6040902_GATCGCGAGAAG	doublets	Garbage
SRR6040902	571	410	SRR6040902_TGGCTTTTGTCA	0.00695652	Sathyamurthy	SRR6040902_TGGCTTTTGTCA	junk	Garbage
SRR6040902	818	606	SRR6040902_AAGGCTCCTTGC	0.00365408	Sathyamurthy	SRR6040902_AAGGCTCCTTGC	Meninges 1	Meninges 1
SRR6040902	1752	1169	SRR6040902_TGTAGACCCCTT	0.0017094	Sathyamurthy	SRR6040902_TGTAGACCCCTT	Meninges 1	Meninges 1
SRR6040902	588	444	SRR6040902_GTGTTCGGTGTN	0.0084317	Sathyamurthy	SRR6040902_GTGTTCGGTGTN	Peripheral glia/NC derivative	Peripheral Glia/NC Derivative
SRR6040902	676	464	SRR6040902_CTACGACTTCTT	0.00147711	Sathyamurthy	SRR6040902_CTACGACTTCTT	junk	Garbage
SRR6040902	3566	1745	SRR6040902_GCGGGCCAGATT	0	Sathyamurthy	SRR6040902_GCGGGCCAGATT	neuron	Excit-36
SRR6040902	1776	1078	SRR6040902_GAAGGCGAATGG	0.00112486	Sathyamurthy	SRR6040902_GAAGGCGAATGG	neuron	Inhib-06
SRR6040902	572	415	SRR6040902_AGATAGGTGTGN	0.0017452	Sathyamurthy	SRR6040902_AGATAGGTGTGN	junk	Garbage
SRR6040902	720	483	SRR6040902_ACCGTCCCCTCT	0.00277008	Sathyamurthy	SRR6040902_ACCGTCCCCTCT	junk	Garbage
SRR6040902	776	512	SRR6040902_CTCAGTTTTCCG	0.0177215	Sathyamurthy	SRR6040902_CTCAGTTTTCCG	junk	Garbage
SRR6040902	1987	1110	SRR6040902_AGGGAAGTATAA	0.00150754	Sathyamurthy	SRR6040902_AGGGAAGTATAA	Oligos 2	Oligos 2
SRR6040902	778	516	SRR6040902_CTAAGCCAGTTT	0.00384123	Sathyamurthy	SRR6040902_CTAAGCCAGTTT	junk	Garbage
SRR6040902	1643	1100	SRR6040902_GTTCTGGCCGCT	0.00484555	Sathyamurthy	SRR6040902_GTTCTGGCCGCT	junk	Garbage
SRR6040902	2070	1204	SRR6040902_TGTGCATTACAC	0	Sathyamurthy	SRR6040902_TGTGCATTACAC	neuron	Excit-19
SRR6040902	1656	948	SRR6040902_GTGTGGAAATTN	0.00120627	Sathyamurthy	SRR6040902_GTGTGGAAATTN	Astrocytes 1	Astrocytes 1
SRR6040902	609	436	SRR6040902_ACATGTTTGGAC	0.00327332	Sathyamurthy	SRR6040902_ACATGTTTGGAC	doublets	Garbage
SRR6040902	1788	1019	SRR6040902_ACCTTCGTTTTN	0.000559	Sathyamurthy	SRR6040902_ACCTTCGTTTTN	Oligos 1	Oligos 1
SRR6040902	3865	1765	SRR6040902_TTCACTCGTGGC	0.00103386	Sathyamurthy	SRR6040902_TTCACTCGTGGC	neuron	Excit-16
SRR6040902	1054	610	SRR6040902_CTCCCGTCAGTC	0.000948	Sathyamurthy	SRR6040902_CTCCCGTCAGTC	junk	Garbage
SRR6040902	1142	669	SRR6040902_GGGCTCAGGGCT	0.00174825	Sathyamurthy	SRR6040902_GGGCTCAGGGCT	Astrocytes 1	Astrocytes 1
SRR6040902	6094	2506	SRR6040902_CTTGTTTATTGA	0.000984	Sathyamurthy	SRR6040902_CTTGTTTATTGA	neuron	Inhib-17
SRR6040902	894	612	SRR6040902_GGGAAGAATATC	0.00111732	Sathyamurthy	SRR6040902_GGGAAGAATATC	Astrocytes 1	Astrocytes 1
SRR6040902	767	476	SRR6040902_CCAAATACAAGN	0	Sathyamurthy	SRR6040902_CCAAATACAAGN	doublets	Garbage
SRR6040902	2561	1268	SRR6040902_AATACCTACGAA	0.00117005	Sathyamurthy	SRR6040902_AATACCTACGAA	Oligos 2	Oligos 2
SRR6040902	611	425	SRR6040902_AACCTGCAGACN	0.00326264	Sathyamurthy	SRR6040902_AACCTGCAGACN	junk	Garbage
SRR6040902	1361	838	SRR6040902_CGCGTATGTGAC	0	Sathyamurthy	SRR6040902_CGCGTATGTGAC	Astrocytes 2	Astrocytes 2
SRR6040902	810	544	SRR6040902_TACTCCCGAGCT	0.00246305	Sathyamurthy	SRR6040902_TACTCCCGAGCT	junk	Garbage
SRR6040902	1710	991	SRR6040902_GTAAGCAGCGTT	0.00291545	Sathyamurthy	SRR6040902_GTAAGCAGCGTT	Schwann	Schwann
SRR6040902	3211	1607	SRR6040902_CGTCAATCGGAG	0.00217526	Sathyamurthy	SRR6040902_CGTCAATCGGAG	neuron	Inhib-07
SRR6040902	592	414	SRR6040902_ATTCGTGTGATN	0.00671141	Sathyamurthy	SRR6040902_ATTCGTGTGATN	junk	Garbage
SRR6040902	2138	1144	SRR6040902_GTATGTAGATTT	0.00279851	Sathyamurthy	SRR6040902_GTATGTAGATTT	OPC	OPC
SRR6040902	700	498	SRR6040902_GTCCGGCTAATN	0.002849	Sathyamurthy	SRR6040902_GTCCGGCTAATN	Oligo Progen 2	Oligo Progen 2
SRR6040902	567	412	SRR6040902_ATAGGATCGTGG	0.00526316	Sathyamurthy	SRR6040902_ATAGGATCGTGG	junk	Garbage
SRR6040902	1039	681	SRR6040902_TTCCCGCATTCN	0.000962	Sathyamurthy	SRR6040902_TTCCCGCATTCN	junk	Garbage
SRR6040902	1315	758	SRR6040902_TTGAGATTTTCA	0.00378788	Sathyamurthy	SRR6040902_TTGAGATTTTCA	junk	Garbage
SRR6040902	1885	1094	SRR6040902_TTCAGATATATN	0.00158898	Sathyamurthy	SRR6040902_TTCAGATATATN	Meninges 1	Meninges 1
SRR6040902	1575	902	SRR6040902_CTTCCTTTTGTT	0.00379507	Sathyamurthy	SRR6040902_CTTCCTTTTGTT	junk	Garbage
SRR6040902	667	455	SRR6040902_GATGAACTATGC	0.00596125	Sathyamurthy	SRR6040902_GATGAACTATGC	junk	Garbage
SRR6040902	618	440	SRR6040902_GACCAGTTGGGT	0.00802568	Sathyamurthy	SRR6040902_GACCAGTTGGGT	junk	Garbage
SRR6040902	2071	1193	SRR6040902_AAGGGCCTCGGA	0.00144648	Sathyamurthy	SRR6040902_AAGGGCCTCGGA	neuron	Excit-14
SRR6040902	563	405	SRR6040902_CTCCTCCTTTCA	0.00530035	Sathyamurthy	SRR6040902_CTCCTCCTTTCA	junk	Garbage
SRR6040902	2433	1447	SRR6040902_TAGAGCAAGGCN	0.00164136	Sathyamurthy	SRR6040902_TAGAGCAAGGCN	doublets	Garbage
SRR6040902	619	450	SRR6040902_ACTTTTCCCTGT	0.00322061	Sathyamurthy	SRR6040902_ACTTTTCCCTGT	junk	Garbage
SRR6040902	1977	1276	SRR6040902_GATGCACAGCCG	0.0055332	Sathyamurthy	SRR6040902_GATGCACAGCCG	doublets	Garbage
SRR6040902	1572	912	SRR6040902_CGTGGGTAGGTC	0	Sathyamurthy	SRR6040902_CGTGGGTAGGTC	junk	Garbage
SRR6040902	2020	1179	SRR6040902_GGCGCCAAGCGA	0	Sathyamurthy	SRR6040902_GGCGCCAAGCGA	doublets	Garbage
SRR6040902	1648	988	SRR6040902_CGTCTTAGATCC	0.00483092	Sathyamurthy	SRR6040902_CGTCTTAGATCC	Oligos 2	Oligos 2
SRR6040902	668	488	SRR6040902_TCAGTTGCGCAC	0	Sathyamurthy	SRR6040902_TCAGTTGCGCAC	neuron	Inhib-01
SRR6040902	1216	732	SRR6040902_AACAGTCCTTCG	0.004095	Sathyamurthy	SRR6040902_AACAGTCCTTCG	Oligos 1	Oligos 1
SRR6040902	874	595	SRR6040902_AGAGAGCACTCA	0.00342075	Sathyamurthy	SRR6040902_AGAGAGCACTCA	OPC	OPC
SRR6040902	770	532	SRR6040902_CGATACTATTTT	0.00900901	Sathyamurthy	SRR6040902_CGATACTATTTT	Astrocytes 1	Astrocytes 1
SRR6040902	669	454	SRR6040902_CCCTCGTTAGGN	0.00594354	Sathyamurthy	SRR6040902_CCCTCGTTAGGN	junk	Garbage
SRR6040902	636	459	SRR6040902_TTCCAAGCCGCC	0.00156986	Sathyamurthy	SRR6040902_TTCCAAGCCGCC	junk	Garbage
SRR6040902	1098	777	SRR6040902_AGAGACTCGCTC	0.00813008	Sathyamurthy	SRR6040902_AGAGACTCGCTC	Endothelial	Endothelial
SRR6040902	632	480	SRR6040902_GGGCGATGAAGG	0	Sathyamurthy	SRR6040902_GGGCGATGAAGG	Meninges 2	Meninges 2
SRR6040902	3531	1730	SRR6040902_CATCTGTCTTGA	0.000566	Sathyamurthy	SRR6040902_CATCTGTCTTGA	neuron	Excit-06
SRR6040902	794	557	SRR6040902_GCCGGAGGTCCC	0.00125786	Sathyamurthy	SRR6040902_GCCGGAGGTCCC	Ependymal	Ependymal
SRR6040902	3458	1517	SRR6040902_TAACTGGTCCTA	0.000578	Sathyamurthy	SRR6040902_TAACTGGTCCTA	Astrocytes 1	Astrocytes 1
SRR6040902	2661	1449	SRR6040902_AATAGGATAATC	0.000376	Sathyamurthy	SRR6040902_AATAGGATAATC	doublets	Garbage
SRR6040902	2417	1315	SRR6040902_TGATTCCCTGGT	0	Sathyamurthy	SRR6040902_TGATTCCCTGGT	Astrocytes 1	Astrocytes 1
SRR6040902	5319	2033	SRR6040902_GGAAAGATGATT	0.00131431	Sathyamurthy	SRR6040902_GGAAAGATGATT	neuron	Excit-11
SRR6040902	639	405	SRR6040902_GTTCTTCCCTCG	0	Sathyamurthy	SRR6040902_GTTCTTCCCTCG	junk	Garbage
SRR6040902	592	407	SRR6040902_TGTATGTTTATT	0.0116861	Sathyamurthy	SRR6040902_TGTATGTTTATT	junk	Garbage
SRR6040902	830	511	SRR6040902_CCAATTCATTCN	0.00360144	Sathyamurthy	SRR6040902_CCAATTCATTCN	junk	Garbage
SRR6040902	994	709	SRR6040902_GTACATGTATAT	0.00100503	Sathyamurthy	SRR6040902_GTACATGTATAT	Schwann	Schwann
SRR6040902	753	513	SRR6040902_TAGACAGCTATG	0.00132626	Sathyamurthy	SRR6040902_TAGACAGCTATG	doublets	Garbage
SRR6040902	2111	1241	SRR6040902_TTATGAACGGAC	0.000473	Sathyamurthy	SRR6040902_TTATGAACGGAC	neuron	Inhib-13
SRR6040902	607	402	SRR6040902_ACACCCCGAATT	0.00654665	Sathyamurthy	SRR6040902_ACACCCCGAATT	junk	Garbage
SRR6040902	592	402	SRR6040902_CCGTCCCAGTTG	0.00504202	Sathyamurthy	SRR6040902_CCGTCCCAGTTG	junk	Garbage
SRR6040902	711	438	SRR6040902_ATTTTACTATCG	0.00420168	Sathyamurthy	SRR6040902_ATTTTACTATCG	doublets	Garbage
SRR6040902	3477	1648	SRR6040902_CGGCTTTGGATN	0.00229555	Sathyamurthy	SRR6040902_CGGCTTTGGATN	Oligos 2	Oligos 2
SRR6040902	1030	703	SRR6040902_TGTCCAGCGCGG	0.00290416	Sathyamurthy	SRR6040902_TGTCCAGCGCGG	junk	Garbage
SRR6040902	593	405	SRR6040902_CCGCTGTGTATN	0.00670017	Sathyamurthy	SRR6040902_CCGCTGTGTATN	junk	Garbage
SRR6040902	571	423	SRR6040902_GCATCCTCGTCT	0.00522648	Sathyamurthy	SRR6040902_GCATCCTCGTCT	junk	Garbage
SRR6040902	3778	1952	SRR6040902_CTTCTTTTGGCC	0.000529	Sathyamurthy	SRR6040902_CTTCTTTTGGCC	doublets	Garbage
SRR6040902	598	418	SRR6040902_CATCGTTCTGGA	0.00664452	Sathyamurthy	SRR6040902_CATCGTTCTGGA	junk	Garbage
SRR6040902	1484	912	SRR6040902_GGCGCATCTGTC	0.00201748	Sathyamurthy	SRR6040902_GGCGCATCTGTC	Schwann	Schwann
SRR6040902	1477	846	SRR6040902_AGAAGGGTTCGA	0.00135227	Sathyamurthy	SRR6040902_AGAAGGGTTCGA	Astrocytes 2	Astrocytes 2
SRR6040902	589	420	SRR6040902_GTAAGGCTCATC	0.00674536	Sathyamurthy	SRR6040902_GTAAGGCTCATC	junk	Garbage
SRR6040902	879	548	SRR6040902_CCAATTTCCTTN	0	Sathyamurthy	SRR6040902_CCAATTTCCTTN	junk	Garbage
SRR6040902	6326	2608	SRR6040902_TAACTTGTGCAA	0	Sathyamurthy	SRR6040902_TAACTTGTGCAA	neuron	Inhib-16
SRR6040902	3363	1737	SRR6040902_GTGCATAAGCGN	0.000891	Sathyamurthy	SRR6040902_GTGCATAAGCGN	neuron	Inhib-19
SRR6040902	717	520	SRR6040902_GCCGAGGTGGCA	0	Sathyamurthy	SRR6040902_GCCGAGGTGGCA	neuron	Inhib-11
SRR6040902	2005	1064	SRR6040902_GCGCCGTTAGTG	0.00199104	Sathyamurthy	SRR6040902_GCGCCGTTAGTG	Oligo Progen 1	Oligo Progen 1
SRR6040902	771	515	SRR6040902_ATTTCTGCCCAT	0.0064433	Sathyamurthy	SRR6040902_ATTTCTGCCCAT	doublets	Garbage
SRR6040902	687	464	SRR6040902_TTGGTTACTACN	0.00290276	Sathyamurthy	SRR6040902_TTGGTTACTACN	Oligos 1	Oligos 1
SRR6040902	603	417	SRR6040902_TCATTTTGACCT	0.00165563	Sathyamurthy	SRR6040902_TCATTTTGACCT	junk	Garbage
SRR6040902	673	457	SRR6040902_GCTAGATTATTA	0.00443787	Sathyamurthy	SRR6040902_GCTAGATTATTA	junk	Garbage
SRR6040902	706	472	SRR6040902_GACGATTCTGTN	0.0056338	Sathyamurthy	SRR6040902_GACGATTCTGTN	junk	Garbage
SRR6040902	1012	644	SRR6040902_TGCTCATTCTTN	0.00295567	Sathyamurthy	SRR6040902_TGCTCATTCTTN	junk	Garbage
SRR6040902	1134	764	SRR6040902_ATCACCCCATAG	0.00613497	Sathyamurthy	SRR6040902_ATCACCCCATAG	Meninges 1	Meninges 1
SRR6040902	2891	1310	SRR6040902_TTGTGGGAATTT	0.00103663	Sathyamurthy	SRR6040902_TTGTGGGAATTT	Astrocytes 1	Astrocytes 1
SRR6040902	755	509	SRR6040902_TTCCCGCAGGTT	0.00788436	Sathyamurthy	SRR6040902_TTCCCGCAGGTT	junk	Garbage
SRR6040902	586	407	SRR6040902_GTCGTTCAGTGT	0.00340136	Sathyamurthy	SRR6040902_GTCGTTCAGTGT	junk	Garbage
SRR6040902	744	501	SRR6040902_CACTCTTGCTCN	0	Sathyamurthy	SRR6040902_CACTCTTGCTCN	junk	Garbage
SRR6040902	572	409	SRR6040902_TGTAGATTGGTT	0.0103806	Sathyamurthy	SRR6040902_TGTAGATTGGTT	junk	Garbage
SRR6040902	987	662	SRR6040902_TTTGGTCCCAGC	0	Sathyamurthy	SRR6040902_TTTGGTCCCAGC	Oligos 2	Oligos 2
SRR6040902	1149	739	SRR6040902_TCTTCATTAGCA	0	Sathyamurthy	SRR6040902_TCTTCATTAGCA	doublets	Garbage
SRR6040902	2558	1407	SRR6040902_CACCTGAGTTTC	0.000391	Sathyamurthy	SRR6040902_CACCTGAGTTTC	neuron	Inhib-11
SRR6040902	678	451	SRR6040902_TATAAGCCCATN	0.00147275	Sathyamurthy	SRR6040902_TATAAGCCCATN	junk	Garbage
SRR6040902	673	455	SRR6040902_CCTTTCCGGTTG	0.00148368	Sathyamurthy	SRR6040902_CCTTTCCGGTTG	junk	Garbage
SRR6040902	1015	674	SRR6040902_GGGACGAACAGC	0.00294695	Sathyamurthy	SRR6040902_GGGACGAACAGC	Meninges 2	Meninges 2
SRR6040902	541	409	SRR6040902_TTTTTCTTGTGC	0.00551471	Sathyamurthy	SRR6040902_TTTTTCTTGTGC	junk	Garbage
SRR6040902	630	455	SRR6040902_TGGACGGAAACA	0.00787402	Sathyamurthy	SRR6040902_TGGACGGAAACA	Pericytes	Pericytes
SRR6040902	591	420	SRR6040902_ATCAGGCCCTTN	0.00337268	Sathyamurthy	SRR6040902_ATCAGGCCCTTN	junk	Garbage
SRR6040902	2127	1137	SRR6040902_GTTGACTTGTCN	0.00047	Sathyamurthy	SRR6040902_GTTGACTTGTCN	neuron	Excit-13
SRR6040902	1500	943	SRR6040902_CCTTCGCTCCTA	0.00464499	Sathyamurthy	SRR6040902_CCTTCGCTCCTA	Endothelial	Endothelial
SRR6040902	610	417	SRR6040902_GTGAGTGACTTT	0.00163666	Sathyamurthy	SRR6040902_GTGAGTGACTTT	junk	Garbage
SRR6040902	1319	809	SRR6040902_CTAGTCAGAGTT	0.000758	Sathyamurthy	SRR6040902_CTAGTCAGAGTT	Oligos 1	Oligos 1
SRR6040902	2088	1188	SRR6040902_TACAGCGGCTCA	0.000957	Sathyamurthy	SRR6040902_TACAGCGGCTCA	Astrocytes 2	Astrocytes 2
SRR6040902	706	476	SRR6040902_AAATTCCGTTTT	0.00282486	Sathyamurthy	SRR6040902_AAATTCCGTTTT	junk	Garbage
SRR6040902	4960	2080	SRR6040902_CATAAATATGTN	0	Sathyamurthy	SRR6040902_CATAAATATGTN	neuron	Excit-19
SRR6040902	1539	894	SRR6040902_CGAACTCCCCGG	0.00129786	Sathyamurthy	SRR6040902_CGAACTCCCCGG	Oligo Progen 2	Oligo Progen 2
SRR6040902	2229	1368	SRR6040902_CGGCTAGTACAT	0.000448	Sathyamurthy	SRR6040902_CGGCTAGTACAT	neuron	Inhib-12
SRR6040902	1012	671	SRR6040902_AGTATTGTCACC	0.00393701	Sathyamurthy	SRR6040902_AGTATTGTCACC	Oligos 1	Oligos 1
SRR6040902	1040	699	SRR6040902_GCAAGCTGAGCN	0.0361446	Sathyamurthy	SRR6040902_GCAAGCTGAGCN	Ependymal	Ependymal
SRR6040902	1400	879	SRR6040902_CCTAGTGCGCTC	0	Sathyamurthy	SRR6040902_CCTAGTGCGCTC	neuron	Excit-10
SRR6040902	1474	910	SRR6040902_GTACAGAAATTA	0.00135501	Sathyamurthy	SRR6040902_GTACAGAAATTA	neuron	Excit-10
SRR6040902	633	515	SRR6040902_CCAAGTGTTGGN	0	Sathyamurthy	SRR6040902_CCAAGTGTTGGN	Microglia	Microglia
SRR6040902	789	557	SRR6040902_TACTGCGTGCGT	0.00126582	Sathyamurthy	SRR6040902_TACTGCGTGCGT	junk	Garbage
SRR6040902	772	521	SRR6040902_CTTGTTGCCACC	0.00515464	Sathyamurthy	SRR6040902_CTTGTTGCCACC	doublets	Garbage
SRR6040902	644	431	SRR6040902_TAGGGTTCGGTT	0.00617284	Sathyamurthy	SRR6040902_TAGGGTTCGGTT	junk	Garbage
SRR6040902	625	418	SRR6040902_ATTCTAATCTGN	0.00477707	Sathyamurthy	SRR6040902_ATTCTAATCTGN	junk	Garbage
SRR6040902	892	602	SRR6040902_CTGTTTTGTTTT	0.00111982	Sathyamurthy	SRR6040902_CTGTTTTGTTTT	junk	Garbage
SRR6040902	2800	1580	SRR6040902_AGGGCGCTCCGG	0	Sathyamurthy	SRR6040902_AGGGCGCTCCGG	neuron	Inhib-24
SRR6040902	1254	829	SRR6040902_CGACTCCCAAGA	0	Sathyamurthy	SRR6040902_CGACTCCCAAGA	Meninges 1	Meninges 1
SRR6040902	1425	850	SRR6040902_GTCCTCAAGAAT	0.00140154	Sathyamurthy	SRR6040902_GTCCTCAAGAAT	Astrocytes 1	Astrocytes 1
SRR6040902	9372	3201	SRR6040902_AGCACGATGGTG	0.000213	Sathyamurthy	SRR6040902_AGCACGATGGTG	neuron	Inhib-23
SRR6040902	2736	1589	SRR6040902_ATCTCAGACTAA	0.00725689	Sathyamurthy	SRR6040902_ATCTCAGACTAA	Endothelial	Endothelial
SRR6040902	1383	896	SRR6040902_TCGGCAGACTAA	0	Sathyamurthy	SRR6040902_TCGGCAGACTAA	neuron	Excit-18
SRR6040902	1253	753	SRR6040902_TTGGTCGCCGGC	0	Sathyamurthy	SRR6040902_TTGGTCGCCGGC	Astrocytes 1	Astrocytes 1
SRR6040902	4333	2098	SRR6040902_GCGCGCAACCGT	0.000922	Sathyamurthy	SRR6040902_GCGCGCAACCGT	Astrocytes 1	Astrocytes 1
SRR6040902	639	441	SRR6040902_ATCGTCCTGCTN	0.0046729	Sathyamurthy	SRR6040902_ATCGTCCTGCTN	junk	Garbage
SRR6040902	3832	1761	SRR6040902_GCCACCTTTTTG	0.0013031	Sathyamurthy	SRR6040902_GCCACCTTTTTG	neuron	Excit-19
SRR6040902	574	402	SRR6040902_TACTTGTCTTTA	0.00347222	Sathyamurthy	SRR6040902_TACTTGTCTTTA	junk	Garbage
SRR6040902	1653	981	SRR6040902_TGATGTACAGTT	0	Sathyamurthy	SRR6040902_TGATGTACAGTT	Astrocytes 1	Astrocytes 1
SRR6040902	664	458	SRR6040902_ATTTCAGGCAAA	0.00449775	Sathyamurthy	SRR6040902_ATTTCAGGCAAA	Oligos 1	Oligos 1
SRR6040902	791	499	SRR6040902_GATTCACTTTCT	0.00252207	Sathyamurthy	SRR6040902_GATTCACTTTCT	junk	Garbage
SRR6040902	812	545	SRR6040902_TTGAGTCCAGGT	0.002457	Sathyamurthy	SRR6040902_TTGAGTCCAGGT	junk	Garbage
SRR6040902	3615	1773	SRR6040902_ACTCCCCGTTTT	0.000277	Sathyamurthy	SRR6040902_ACTCCCCGTTTT	doublets	Garbage
SRR6040902	701	484	SRR6040902_CACAAATCGGTT	0.00848656	Sathyamurthy	SRR6040902_CACAAATCGGTT	Oligos 1	Oligos 1
SRR6040902	1857	1170	SRR6040902_TTTGTGGTACAC	0.00322061	Sathyamurthy	SRR6040902_TTTGTGGTACAC	neuron	Excit-23
SRR6040902	743	521	SRR6040902_GGTTTCTCACGC	0.00134409	Sathyamurthy	SRR6040902_GGTTTCTCACGC	junk	Garbage
SRR6040902	607	420	SRR6040902_TTCACTTCAACN	0.00654665	Sathyamurthy	SRR6040902_TTCACTTCAACN	junk	Garbage
SRR6040902	2801	1554	SRR6040902_CTATCATTGGGT	0.000714	Sathyamurthy	SRR6040902_CTATCATTGGGT	neuron	Inhib-17
SRR6040902	635	412	SRR6040902_TAAACAGAGAGA	0	Sathyamurthy	SRR6040902_TAAACAGAGAGA	junk	Garbage
SRR6040902	916	663	SRR6040902_CGACAAACAGGG	0.00650759	Sathyamurthy	SRR6040902_CGACAAACAGGG	Endothelial	Endothelial
SRR6040902	1413	964	SRR6040902_TGGAGCGCGCTA	0	Sathyamurthy	SRR6040902_TGGAGCGCGCTA	neuron	Excit-20
SRR6040902	937	671	SRR6040902_AATTTGCCAAGA	0.00212992	Sathyamurthy	SRR6040902_AATTTGCCAAGA	Microglia	Microglia
SRR6040902	1324	778	SRR6040902_TGGATACCAATT	0.0015083	Sathyamurthy	SRR6040902_TGGATACCAATT	Astrocytes 1	Astrocytes 1
SRR6040902	667	463	SRR6040902_ACGTCTAATCAG	0.00149701	Sathyamurthy	SRR6040902_ACGTCTAATCAG	junk	Garbage
SRR6040902	625	416	SRR6040902_GTTCTTTTAGCC	0.00159744	Sathyamurthy	SRR6040902_GTTCTTTTAGCC	doublets	Garbage
SRR6040902	754	541	SRR6040902_CGGAGTTATTTA	0.0026455	Sathyamurthy	SRR6040902_CGGAGTTATTTA	Schwann	Schwann
SRR6040902	4086	1885	SRR6040902_GTAATGTCTTGA	0.00146628	Sathyamurthy	SRR6040902_GTAATGTCTTGA	neuron	Excit-29
SRR6040902	2582	1600	SRR6040902_CACGTCTACGAC	0.010728	Sathyamurthy	SRR6040902_CACGTCTACGAC	Pericytes	Pericytes
SRR6040902	1038	673	SRR6040902_TAGTCGAGACCC	0.00192308	Sathyamurthy	SRR6040902_TAGTCGAGACCC	Oligos 1	Oligos 1
SRR6040902	577	401	SRR6040902_ACCTACCTCAAT	0.00859107	Sathyamurthy	SRR6040902_ACCTACCTCAAT	junk	Garbage
SRR6040902	1278	893	SRR6040902_CGCTTGGACGCG	0.00312013	Sathyamurthy	SRR6040902_CGCTTGGACGCG	doublets	Garbage
SRR6040902	613	420	SRR6040902_GTCCCAAACGCC	0.00325203	Sathyamurthy	SRR6040902_GTCCCAAACGCC	junk	Garbage
SRR6040902	689	461	SRR6040902_AGTCACAGTCTN	0.00144928	Sathyamurthy	SRR6040902_AGTCACAGTCTN	junk	Garbage
SRR6040902	706	464	SRR6040902_ATGATCGCTTTN	0.00423131	Sathyamurthy	SRR6040902_ATGATCGCTTTN	junk	Garbage
SRR6040902	1164	751	SRR6040902_TTACGCCCCAAG	0	Sathyamurthy	SRR6040902_TTACGCCCCAAG	Astrocytes 1	Astrocytes 1
SRR6040902	1835	1134	SRR6040902_GGCTTTCTGCGN	0.00163221	Sathyamurthy	SRR6040902_GGCTTTCTGCGN	doublets	Garbage
SRR6040902	574	448	SRR6040902_ATCATTTTCATN	0.0103448	Sathyamurthy	SRR6040902_ATCATTTTCATN	Oligos 1	Oligos 1
SRR6040902	2073	1183	SRR6040902_ATAAGTTTGCAC	0	Sathyamurthy	SRR6040902_ATAAGTTTGCAC	neuron	CSF-cN
SRR6040902	561	462	SRR6040902_GGAGCGTAACCC	0.0035524	Sathyamurthy	SRR6040902_GGAGCGTAACCC	Endothelial	Endothelial
SRR6040902	7472	2860	SRR6040902_CCGTACCATGAC	0.000134	Sathyamurthy	SRR6040902_CCGTACCATGAC	neuron	Excit-32
SRR6040902	756	490	SRR6040902_ATAGACAGGTTT	0.00526316	Sathyamurthy	SRR6040902_ATAGACAGGTTT	junk	Garbage
SRR6040902	800	527	SRR6040902_ACTCCTTAACTT	0.00373599	Sathyamurthy	SRR6040902_ACTCCTTAACTT	junk	Garbage
SRR6040902	611	416	SRR6040902_CCCCCGTCCCAN	0.00488599	Sathyamurthy	SRR6040902_CCCCCGTCCCAN	junk	Garbage
SRR6040902	3296	1598	SRR6040902_GTAGAACCGTCG	0	Sathyamurthy	SRR6040902_GTAGAACCGTCG	neuron	Excit-03
SRR6040902	1746	1009	SRR6040902_AAACCGCCTACT	0.00114416	Sathyamurthy	SRR6040902_AAACCGCCTACT	neuron	Excit-04
SRR6040902	2455	1328	SRR6040902_ACTTTAATTGCA	0.00162668	Sathyamurthy	SRR6040902_ACTTTAATTGCA	Astrocytes 2	Astrocytes 2
SRR6040902	627	421	SRR6040902_CCAGCCGTCCTT	0	Sathyamurthy	SRR6040902_CCAGCCGTCCTT	junk	Garbage
SRR6040902	668	472	SRR6040902_CACTAATTCGTA	0.00298507	Sathyamurthy	SRR6040902_CACTAATTCGTA	junk	Garbage
SRR6040902	666	475	SRR6040902_CCAAGTTTTCGN	0.00448431	Sathyamurthy	SRR6040902_CCAAGTTTTCGN	junk	Garbage
SRR6040902	728	500	SRR6040902_GTCGTGTGTCTN	0.00137174	Sathyamurthy	SRR6040902_GTCGTGTGTCTN	junk	Garbage
SRR6040902	2030	1118	SRR6040902_TGCTAGGAACTG	0	Sathyamurthy	SRR6040902_TGCTAGGAACTG	neuron	Inhib-11
SRR6040902	912	671	SRR6040902_TTGTGGTACATN	0.00109529	Sathyamurthy	SRR6040902_TTGTGGTACATN	Astrocytes 1	Astrocytes 1
SRR6040902	734	484	SRR6040902_AGTTCAAGTTTN	0.00944669	Sathyamurthy	SRR6040902_AGTTCAAGTTTN	junk	Garbage
SRR6040902	2092	1229	SRR6040902_CCGGTGATCTAG	0.000478	Sathyamurthy	SRR6040902_CCGGTGATCTAG	neuron	Inhib-21
SRR6040902	671	464	SRR6040902_TGCCTCCAATCT	0	Sathyamurthy	SRR6040902_TGCCTCCAATCT	junk	Garbage
SRR6040902	3178	1605	SRR6040902_TGCCCGACGCCN	0	Sathyamurthy	SRR6040902_TGCCCGACGCCN	neuron	Excit-09
SRR6040902	582	413	SRR6040902_AGTGTCTTGCCT	0.0102041	Sathyamurthy	SRR6040902_AGTGTCTTGCCT	junk	Garbage
SRR6040902	547	401	SRR6040902_TTGGACGTCAGT	0.00905797	Sathyamurthy	SRR6040902_TTGGACGTCAGT	junk	Garbage
SRR6040902	734	482	SRR6040902_CACCTCTTCCCA	0.00136054	Sathyamurthy	SRR6040902_CACCTCTTCCCA	junk	Garbage
SRR6040902	1976	1225	SRR6040902_TGAAGGTCTTAA	0.000506	Sathyamurthy	SRR6040902_TGAAGGTCTTAA	doublets	Garbage
SRR6040902	679	512	SRR6040902_TAAAGTCTGTGN	0.00293686	Sathyamurthy	SRR6040902_TAAAGTCTGTGN	Schwann	Schwann
SRR6040902	679	517	SRR6040902_CATCACAGCACT	0.00293686	Sathyamurthy	SRR6040902_CATCACAGCACT	Oligos 1	Oligos 1
SRR6040902	623	415	SRR6040902_AATGTTAGTCTT	0.0126783	Sathyamurthy	SRR6040902_AATGTTAGTCTT	junk	Garbage
SRR6040902	766	525	SRR6040902_ATAGAACACTCT	0.00130378	Sathyamurthy	SRR6040902_ATAGAACACTCT	Oligos 1	Oligos 1
SRR6040902	1160	807	SRR6040902_GGGGTTATCCCT	0.00343643	Sathyamurthy	SRR6040902_GGGGTTATCCCT	junk	Garbage
SRR6040902	646	447	SRR6040902_CGAACGACTTGN	0.0015456	Sathyamurthy	SRR6040902_CGAACGACTTGN	Oligos 1	Oligos 1
SRR6040902	701	476	SRR6040902_CAGCCTACTATC	0.00708215	Sathyamurthy	SRR6040902_CAGCCTACTATC	junk	Garbage
SRR6040902	1819	1051	SRR6040902_CGTCTACCGGCA	0.019407	Sathyamurthy	SRR6040902_CGTCTACCGGCA	Ependymal	Ependymal
SRR6040902	1168	727	SRR6040902_AGGACCACGGTA	0.000855	Sathyamurthy	SRR6040902_AGGACCACGGTA	Astrocytes 1	Astrocytes 1
SRR6040902	756	571	SRR6040902_TCGGGGTCGGAN	0.001321	Sathyamurthy	SRR6040902_TCGGGGTCGGAN	Meninges 2	Meninges 2
SRR6040902	660	445	SRR6040902_ATACAGTTCCCA	0.00302115	Sathyamurthy	SRR6040902_ATACAGTTCCCA	junk	Garbage
SRR6040902	609	426	SRR6040902_CATGTTCTAGAT	0.00490196	Sathyamurthy	SRR6040902_CATGTTCTAGAT	junk	Garbage
SRR6040902	888	622	SRR6040902_TTCTAGGCGAAC	0.00224719	Sathyamurthy	SRR6040902_TTCTAGGCGAAC	Meninges 1	Meninges 1
SRR6040902	5365	2367	SRR6040902_CCCCATCTTCCG	0.000745	Sathyamurthy	SRR6040902_CCCCATCTTCCG	neuron	Inhib-01
SRR6040902	1093	664	SRR6040902_GAATTCCACCGT	0.00726612	Sathyamurthy	SRR6040902_GAATTCCACCGT	doublets	Garbage
SRR6040902	3123	1555	SRR6040902_CTGGTATATATA	0.00064	Sathyamurthy	SRR6040902_CTGGTATATATA	neuron	Excit-24
SRR6040902	606	418	SRR6040902_ATTTTGTGTGAG	0.00328947	Sathyamurthy	SRR6040902_ATTTTGTGTGAG	junk	Garbage
SRR6040902	1138	756	SRR6040902_GGTGACGTAGCA	0.00175439	Sathyamurthy	SRR6040902_GGTGACGTAGCA	neuron	Inhib-01
SRR6040902	2299	1282	SRR6040902_GTCACCATCGGG	0.000435	Sathyamurthy	SRR6040902_GTCACCATCGGG	neuron	Inhib-15
SRR6040902	4286	1925	SRR6040902_GAGTTCCCGGAC	0.000466	Sathyamurthy	SRR6040902_GAGTTCCCGGAC	Oligos 2	Oligos 2
SRR6040902	611	439	SRR6040902_ATTTGGTAGCTT	0	Sathyamurthy	SRR6040902_ATTTGGTAGCTT	Astrocytes 1	Astrocytes 1
SRR6040902	647	425	SRR6040902_AGTATCCTTCTN	0.00154321	Sathyamurthy	SRR6040902_AGTATCCTTCTN	junk	Garbage
SRR6040902	676	474	SRR6040902_AAGAAAGAGCTG	0.0231214	Sathyamurthy	SRR6040902_AAGAAAGAGCTG	junk	Garbage
SRR6040902	615	434	SRR6040902_CATTGCTCCTTC	0.00162338	Sathyamurthy	SRR6040902_CATTGCTCCTTC	junk	Garbage
SRR6040902	901	549	SRR6040902_GATTTTAACCGA	0.00331858	Sathyamurthy	SRR6040902_GATTTTAACCGA	junk	Garbage
SRR6040902	1668	1019	SRR6040902_GGTCGCTCACAT	0	Sathyamurthy	SRR6040902_GGTCGCTCACAT	Astrocytes 2	Astrocytes 2
SRR6040902	707	496	SRR6040902_AGGGTAAAGGTA	0.00282087	Sathyamurthy	SRR6040902_AGGGTAAAGGTA	junk	Garbage
SRR6040902	644	456	SRR6040902_CGCACCCGGTGA	0.00463679	Sathyamurthy	SRR6040902_CGCACCCGGTGA	Astrocytes 1	Astrocytes 1
SRR6040902	818	581	SRR6040902_TTTTTATTAAGA	0	Sathyamurthy	SRR6040902_TTTTTATTAAGA	Meninges 1	Meninges 1
SRR6040902	8835	3218	SRR6040902_CGACAACTTCCC	0.000226	Sathyamurthy	SRR6040902_CGACAACTTCCC	neuron	Excit-38
SRR6040902	1942	1064	SRR6040902_AGAGAAACCTGA	0.000515	Sathyamurthy	SRR6040902_AGAGAAACCTGA	neuron	Excit-16
SRR6040902	856	570	SRR6040902_TATCGGCCTTGT	0.00349243	Sathyamurthy	SRR6040902_TATCGGCCTTGT	junk	Garbage
SRR6040902	1049	702	SRR6040902_CATCGGGCAAAA	0.00756859	Sathyamurthy	SRR6040902_CATCGGGCAAAA	Meninges 1	Meninges 1
SRR6040902	586	432	SRR6040902_GAGAGATCGGTT	0.00170358	Sathyamurthy	SRR6040902_GAGAGATCGGTT	junk	Garbage
SRR6040902	1110	804	SRR6040902_TAGTTACTATTC	0.00269542	Sathyamurthy	SRR6040902_TAGTTACTATTC	Endothelial	Endothelial
SRR6040902	756	490	SRR6040902_CGGTGTCGATGC	0	Sathyamurthy	SRR6040902_CGGTGTCGATGC	Oligos 1	Oligos 1
SRR6040902	1164	772	SRR6040902_GATGCCAGCGAC	0	Sathyamurthy	SRR6040902_GATGCCAGCGAC	neuron	Inhib-07
SRR6040902	2357	1258	SRR6040902_TGCCCCCCTCGG	0.00127119	Sathyamurthy	SRR6040902_TGCCCCCCTCGG	neuron	Excit-14
SRR6040902	638	475	SRR6040902_GTATGGTCCTAC	0.003125	Sathyamurthy	SRR6040902_GTATGGTCCTAC	Meninges 1	Meninges 1
SRR6040902	1078	723	SRR6040902_CGTGGAATGTAA	0.00369686	Sathyamurthy	SRR6040902_CGTGGAATGTAA	Schwann	Schwann
SRR6040902	725	472	SRR6040902_TCCGCCTTTTTC	0.00548697	Sathyamurthy	SRR6040902_TCCGCCTTTTTC	junk	Garbage
SRR6040902	962	608	SRR6040902_TTCGGGCCAGGN	0.00207469	Sathyamurthy	SRR6040902_TTCGGGCCAGGN	Schwann	Schwann
SRR6040902	1726	937	SRR6040902_CGGACCTAATTA	0.0028885	Sathyamurthy	SRR6040902_CGGACCTAATTA	motoneuron	MN-alpha
SRR6040902	698	436	SRR6040902_CTCAGGGGCCCC	0	Sathyamurthy	SRR6040902_CTCAGGGGCCCC	Astrocytes 1	Astrocytes 1
SRR6040902	903	600	SRR6040902_GTTTTCTTTTTC	0.00331126	Sathyamurthy	SRR6040902_GTTTTCTTTTTC	junk	Garbage
SRR6040902	4311	1893	SRR6040902_TAGTTTCGACTT	0.000232	Sathyamurthy	SRR6040902_TAGTTTCGACTT	neuron	Excit-14
SRR6040902	862	542	SRR6040902_GTGACTGGATGG	0.00346821	Sathyamurthy	SRR6040902_GTGACTGGATGG	junk	Garbage
SRR6040902	714	476	SRR6040902_ATACCCTATGCT	0	Sathyamurthy	SRR6040902_ATACCCTATGCT	junk	Garbage
SRR6040902	1987	1104	SRR6040902_GTATTCTTTCTA	0.00150754	Sathyamurthy	SRR6040902_GTATTCTTTCTA	Astrocytes 2	Astrocytes 2
SRR6040902	1093	755	SRR6040902_TCGGCGATGCTC	0.000914	Sathyamurthy	SRR6040902_TCGGCGATGCTC	junk	Garbage
SRR6040902	679	469	SRR6040902_CGAACCAGTCTA	0.00293686	Sathyamurthy	SRR6040902_CGAACCAGTCTA	junk	Garbage
SRR6040902	790	522	SRR6040902_AACATACTGAGC	0.0037831	Sathyamurthy	SRR6040902_AACATACTGAGC	junk	Garbage
SRR6040902	805	540	SRR6040902_CAATGGGTTGTT	0.00124069	Sathyamurthy	SRR6040902_CAATGGGTTGTT	junk	Garbage
SRR6040902	7853	2976	SRR6040902_TATCCCCAGATA	0.000382	Sathyamurthy	SRR6040902_TATCCCCAGATA	neuron	Inhib-17
SRR6040902	2505	1464	SRR6040902_GAGAGAAAGTAA	0.000399	Sathyamurthy	SRR6040902_GAGAGAAAGTAA	doublets	Garbage
SRR6040902	699	502	SRR6040902_GAGATGTTAGTT	0.00851064	Sathyamurthy	SRR6040902_GAGATGTTAGTT	Endothelial	Endothelial
SRR6040902	3455	1597	SRR6040902_CATGTCGCGAAN	0.000289	Sathyamurthy	SRR6040902_CATGTCGCGAAN	neuron	Excit-06
SRR6040902	783	513	SRR6040902_TATTCCCTACTG	0.00886076	Sathyamurthy	SRR6040902_TATTCCCTACTG	Oligos 1	Oligos 1
SRR6040902	1624	954	SRR6040902_CGCGTGCTACCN	0.00123001	Sathyamurthy	SRR6040902_CGCGTGCTACCN	Schwann	Schwann
SRR6040902	823	573	SRR6040902_AAGAGTAGCTCT	0	Sathyamurthy	SRR6040902_AAGAGTAGCTCT	Oligo Progen 1	Oligo Progen 1
SRR6040902	629	403	SRR6040902_TTCCGCAACATC	0.00316957	Sathyamurthy	SRR6040902_TTCCGCAACATC	junk	Garbage
SRR6040902	1095	764	SRR6040902_CACCGTACCGTN	0.00273224	Sathyamurthy	SRR6040902_CACCGTACCGTN	doublets	Garbage
SRR6040902	2874	1481	SRR6040902_CAGCTGGTGCAA	0	Sathyamurthy	SRR6040902_CAGCTGGTGCAA	neuron	Inhib-18
SRR6040902	978	626	SRR6040902_GGTCCTGAATAC	0.0030581	Sathyamurthy	SRR6040902_GGTCCTGAATAC	Oligos 1	Oligos 1
SRR6040902	2191	1186	SRR6040902_GACCAGTACTAC	0.000456	Sathyamurthy	SRR6040902_GACCAGTACTAC	neuron	Excit-18
SRR6040902	742	504	SRR6040902_TGTTTCTGCTCC	0.00134589	Sathyamurthy	SRR6040902_TGTTTCTGCTCC	junk	Garbage
SRR6040902	2625	1386	SRR6040902_TAACGTTGGACA	0.000381	Sathyamurthy	SRR6040902_TAACGTTGGACA	neuron	Inhib-01
SRR6040902	902	584	SRR6040902_CAGACAGTATTT	0.00110742	Sathyamurthy	SRR6040902_CAGACAGTATTT	Oligos 1	Oligos 1
SRR6040902	641	422	SRR6040902_CTCTCTCCCTTC	0.00773994	Sathyamurthy	SRR6040902_CTCTCTCCCTTC	junk	Garbage
SRR6040902	616	433	SRR6040902_TCCTTCACGACA	0.00162075	Sathyamurthy	SRR6040902_TCCTTCACGACA	junk	Garbage
SRR6040902	6186	2471	SRR6040902_ACTGAATTCAGC	0.000323	Sathyamurthy	SRR6040902_ACTGAATTCAGC	neuron	Inhib-09
SRR6040902	2638	1229	SRR6040902_TTCAACGGTCCG	0	Sathyamurthy	SRR6040902_TTCAACGGTCCG	Astrocytes 1	Astrocytes 1
SRR6040902	1746	1038	SRR6040902_CCGCCAAGCGTC	0	Sathyamurthy	SRR6040902_CCGCCAAGCGTC	neuron	Excit-04
SRR6040902	697	477	SRR6040902_ATCGGTAAATTG	0.00143267	Sathyamurthy	SRR6040902_ATCGGTAAATTG	junk	Garbage
SRR6040902	845	594	SRR6040902_GCGTAATATGAC	0.00236127	Sathyamurthy	SRR6040902_GCGTAATATGAC	Peripheral glia/NC derivative	Peripheral Glia/NC Derivative
SRR6040902	1460	912	SRR6040902_ATGGAGGTGTAC	0.00273224	Sathyamurthy	SRR6040902_ATGGAGGTGTAC	neuron	Excit-16
SRR6040902	565	403	SRR6040902_CCGGTGTTATTT	0.00176678	Sathyamurthy	SRR6040902_CCGGTGTTATTT	junk	Garbage
SRR6040902	2400	1328	SRR6040902_CGGATACAGTCT	0.000416	Sathyamurthy	SRR6040902_CGGATACAGTCT	neuron	Inhib-01
SRR6040902	1102	701	SRR6040902_GAGTAACGAGAT	0	Sathyamurthy	SRR6040902_GAGTAACGAGAT	Schwann	Schwann
SRR6040902	617	426	SRR6040902_ACTCCTCCTCTC	0.00161812	Sathyamurthy	SRR6040902_ACTCCTCCTCTC	junk	Garbage
SRR6040902	947	650	SRR6040902_GGTCGTGTCCCT	0	Sathyamurthy	SRR6040902_GGTCGTGTCCCT	Meninges 1	Meninges 1
SRR6040902	1430	901	SRR6040902_TTGTGCTTGGAA	0.00139665	Sathyamurthy	SRR6040902_TTGTGCTTGGAA	Oligos 2	Oligos 2
SRR6040902	685	491	SRR6040902_CGAAAGCCTGTN	0	Sathyamurthy	SRR6040902_CGAAAGCCTGTN	Oligos 1	Oligos 1
SRR6040902	642	452	SRR6040902_CAAATACACTAC	0.00310559	Sathyamurthy	SRR6040902_CAAATACACTAC	junk	Garbage
SRR6040902	1777	1088	SRR6040902_AGATTACTTGTN	0.00280584	Sathyamurthy	SRR6040902_AGATTACTTGTN	Schwann	Schwann
SRR6040902	909	594	SRR6040902_TCACAGGCTCTA	0.0010989	Sathyamurthy	SRR6040902_TCACAGGCTCTA	Peripheral glia/NC derivative	Peripheral Glia/NC Derivative
SRR6040902	1290	737	SRR6040902_TCGATCCTGCCT	0.000775	Sathyamurthy	SRR6040902_TCGATCCTGCCT	Peripheral glia/NC derivative	Peripheral Glia/NC Derivative
SRR6040902	8415	3160	SRR6040902_GCTTCCCTATGN	0.000356	Sathyamurthy	SRR6040902_GCTTCCCTATGN	neuron	Inhib-22
SRR6040902	617	436	SRR6040902_TTTCGCTTCGCC	0.00161812	Sathyamurthy	SRR6040902_TTTCGCTTCGCC	junk	Garbage
SRR6040902	665	433	SRR6040902_TCTTTGGTCTTN	0.0029985	Sathyamurthy	SRR6040902_TCTTTGGTCTTN	junk	Garbage
SRR6040902	651	442	SRR6040902_TCTCTTCAGTAT	0.00913242	Sathyamurthy	SRR6040902_TCTCTTCAGTAT	junk	Garbage
SRR6040902	939	619	SRR6040902_GACATTACGCAG	0.0021254	Sathyamurthy	SRR6040902_GACATTACGCAG	Oligos 1	Oligos 1
SRR6040902	736	475	SRR6040902_CGTTAAAGTCTA	0.00674764	Sathyamurthy	SRR6040902_CGTTAAAGTCTA	junk	Garbage
SRR6040902	758	567	SRR6040902_CAGTTACTGGAG	0.00915033	Sathyamurthy	SRR6040902_CAGTTACTGGAG	Meninges 1	Meninges 1
SRR6040902	550	417	SRR6040902_TTTTCCCTGAGG	0.0107914	Sathyamurthy	SRR6040902_TTTTCCCTGAGG	junk	Garbage
SRR6040902	704	499	SRR6040902_ATAGGGTCAATC	0	Sathyamurthy	SRR6040902_ATAGGGTCAATC	Oligos 1	Oligos 1
SRR6040902	2166	1301	SRR6040902_CAGGGCCAACGA	0.00138313	Sathyamurthy	SRR6040902_CAGGGCCAACGA	doublets	Garbage
SRR6040902	2163	1273	SRR6040902_AGAGGTGCACTT	0.000462	Sathyamurthy	SRR6040902_AGAGGTGCACTT	doublets	Garbage
SRR6040902	721	491	SRR6040902_CTGATGCCTCTN	0.00276625	Sathyamurthy	SRR6040902_CTGATGCCTCTN	junk	Garbage
SRR6040902	1546	911	SRR6040902_GACGGGACACCN	0.00386598	Sathyamurthy	SRR6040902_GACGGGACACCN	Oligos 1	Oligos 1
SRR6040902	773	508	SRR6040902_ACTCAGCGCTGC	0	Sathyamurthy	SRR6040902_ACTCAGCGCTGC	Oligos 1	Oligos 1
SRR6040902	638	473	SRR6040902_TTACACTGAGTC	0	Sathyamurthy	SRR6040902_TTACACTGAGTC	junk	Garbage
SRR6040902	997	676	SRR6040902_AACGACATGCGC	0	Sathyamurthy	SRR6040902_AACGACATGCGC	Pericytes	Pericytes
SRR6040902	949	591	SRR6040902_CAACTGATCTTT	0.00419727	Sathyamurthy	SRR6040902_CAACTGATCTTT	Ependymal	Ependymal
SRR6040902	622	416	SRR6040902_TTTTTCTCTTTG	0	Sathyamurthy	SRR6040902_TTTTTCTCTTTG	junk	Garbage
SRR6040902	757	497	SRR6040902_TAGCATCATCAG	0.0078637	Sathyamurthy	SRR6040902_TAGCATCATCAG	junk	Garbage
SRR6040902	1269	859	SRR6040902_AATGCTTCTGTT	0.00235849	Sathyamurthy	SRR6040902_AATGCTTCTGTT	Schwann	Schwann
SRR6040902	699	476	SRR6040902_TCCCAGTTCTCN	0.00285307	Sathyamurthy	SRR6040902_TCCCAGTTCTCN	junk	Garbage
SRR6040902	953	647	SRR6040902_AAGTCTTTTTCT	0.00104822	Sathyamurthy	SRR6040902_AAGTCTTTTTCT	junk	Garbage
SRR6040902	685	458	SRR6040902_TTCTTTCTCGTN	0.00580551	Sathyamurthy	SRR6040902_TTCTTTCTCGTN	junk	Garbage
SRR6040902	3650	1841	SRR6040902_ATTTGTCATCGN	0.00218699	Sathyamurthy	SRR6040902_ATTTGTCATCGN	doublets	Garbage
SRR6040902	1151	797	SRR6040902_CTTTAAACTAAA	0	Sathyamurthy	SRR6040902_CTTTAAACTAAA	doublets	Garbage
SRR6040902	669	415	SRR6040902_GTCCGTCCAGTA	0.0074184	Sathyamurthy	SRR6040902_GTCCGTCCAGTA	junk	Garbage
SRR6040902	745	501	SRR6040902_GGGATAATAGAG	0.00267738	Sathyamurthy	SRR6040902_GGGATAATAGAG	OPC	OPC
SRR6040902	711	489	SRR6040902_ATTTGTCTTTGG	0.00280505	Sathyamurthy	SRR6040902_ATTTGTCTTTGG	junk	Garbage
SRR6040902	604	402	SRR6040902_CTAAGTAGCTTC	0.00494234	Sathyamurthy	SRR6040902_CTAAGTAGCTTC	junk	Garbage
SRR6040902	6206	2392	SRR6040902_GAATGATCAGAC	0.0022508	Sathyamurthy	SRR6040902_GAATGATCAGAC	Schwann	Schwann
SRR6040902	796	526	SRR6040902_AGTGTGAGTGTT	0.00250627	Sathyamurthy	SRR6040902_AGTGTGAGTGTT	junk	Garbage
SRR6040902	854	578	SRR6040902_AAGTGTTGGTTT	0.0104287	Sathyamurthy	SRR6040902_AAGTGTTGGTTT	junk	Garbage
SRR6040902	579	419	SRR6040902_CGACCCCCCTCA	0.00515464	Sathyamurthy	SRR6040902_CGACCCCCCTCA	junk	Garbage
SRR6040902	943	697	SRR6040902_GTTGTTCACTAG	0.00422387	Sathyamurthy	SRR6040902_GTTGTTCACTAG	Meninges 1	Meninges 1
SRR6040902	2111	1075	SRR6040902_GTGGCATCTAAC	0	Sathyamurthy	SRR6040902_GTGGCATCTAAC	Astrocytes 1	Astrocytes 1
SRR6040902	5139	2374	SRR6040902_GCGCCCGAAGGT	0.000389	Sathyamurthy	SRR6040902_GCGCCCGAAGGT	neuron	Excit-31
SRR6040902	1190	773	SRR6040902_GAGACCTTGCTT	0.00750625	Sathyamurthy	SRR6040902_GAGACCTTGCTT	Schwann	Schwann
SRR6040902	615	406	SRR6040902_CCTTTCCACCTC	0.00162338	Sathyamurthy	SRR6040902_CCTTTCCACCTC	junk	Garbage
SRR6040902	595	412	SRR6040902_AAGAGTCCTTAA	0.00833333	Sathyamurthy	SRR6040902_AAGAGTCCTTAA	junk	Garbage
SRR6040902	590	454	SRR6040902_AGTCCTTAAACA	0.00169205	Sathyamurthy	SRR6040902_AGTCCTTAAACA	Astrocytes 2	Astrocytes 2
SRR6040902	676	454	SRR6040902_CGAAGAAGCTGG	0.00294985	Sathyamurthy	SRR6040902_CGAAGAAGCTGG	Schwann	Schwann
SRR6040902	1843	1026	SRR6040902_CTTGCTCAGACT	0.00378378	Sathyamurthy	SRR6040902_CTTGCTCAGACT	Schwann	Schwann
SRR6040902	663	480	SRR6040902_GCTCGCCAGTCC	0.0119225	Sathyamurthy	SRR6040902_GCTCGCCAGTCC	Microglia	Microglia
SRR6040902	1361	832	SRR6040902_AGTTCTTCCATN	0.00219941	Sathyamurthy	SRR6040902_AGTTCTTCCATN	Oligos 1	Oligos 1
SRR6040902	634	465	SRR6040902_AAGAATTGGATG	0	Sathyamurthy	SRR6040902_AAGAATTGGATG	Astrocytes 2	Astrocytes 2
SRR6040902	2489	1202	SRR6040902_TAGAGGCCACCG	0.000402	Sathyamurthy	SRR6040902_TAGAGGCCACCG	Astrocytes 1	Astrocytes 1
SRR6040902	843	554	SRR6040902_CATAGGAACGCT	0.00236686	Sathyamurthy	SRR6040902_CATAGGAACGCT	Astrocytes 1	Astrocytes 1
SRR6040902	2455	1351	SRR6040902_GTTCTCAAAGAG	0	Sathyamurthy	SRR6040902_GTTCTCAAAGAG	Oligos 2	Oligos 2
SRR6040902	1127	717	SRR6040902_TTTGGAATGTAG	0.00441696	Sathyamurthy	SRR6040902_TTTGGAATGTAG	Peripheral glia/NC derivative	Peripheral Glia/NC Derivative
SRR6040902	1018	670	SRR6040902_GATGCTATATTN	0	Sathyamurthy	SRR6040902_GATGCTATATTN	neuron	Excit-11
SRR6040902	577	414	SRR6040902_CCTCGCTCACCT	0.0017301	Sathyamurthy	SRR6040902_CCTCGCTCACCT	junk	Garbage
SRR6040902	637	461	SRR6040902_TCACTTTCGCCN	0.0015674	Sathyamurthy	SRR6040902_TCACTTTCGCCN	junk	Garbage
SRR6040902	698	480	SRR6040902_CCCACGGATACT	0.00143062	Sathyamurthy	SRR6040902_CCCACGGATACT	Oligos 2	Oligos 2
SRR6040902	630	456	SRR6040902_ATGAGCGAGGTG	0.00630915	Sathyamurthy	SRR6040902_ATGAGCGAGGTG	junk	Garbage
SRR6040902	628	420	SRR6040902_CTGTCACGATTT	0.00158983	Sathyamurthy	SRR6040902_CTGTCACGATTT	junk	Garbage
SRR6040902	4160	2067	SRR6040902_GATGACCACCTT	0	Sathyamurthy	SRR6040902_GATGACCACCTT	neuron	Inhib-14
SRR6040902	660	427	SRR6040902_CTCAGTATCATC	0.00900901	Sathyamurthy	SRR6040902_CTCAGTATCATC	junk	Garbage
SRR6040902	938	669	SRR6040902_ATACAGACACGC	0.00106496	Sathyamurthy	SRR6040902_ATACAGACACGC	junk	Garbage
SRR6040902	623	427	SRR6040902_GCGTGCGCATTT	0.00479233	Sathyamurthy	SRR6040902_GCGTGCGCATTT	junk	Garbage
SRR6040902	4035	1901	SRR6040902_GTGGCGCCGAGA	0.000248	Sathyamurthy	SRR6040902_GTGGCGCCGAGA	neuron	Excit-29
SRR6040902	1326	870	SRR6040902_ATCAGTGTCTAN	0.00375657	Sathyamurthy	SRR6040902_ATCAGTGTCTAN	Meninges 1	Meninges 1
SRR6040902	578	407	SRR6040902_AACGGTATGGAT	0.0236486	Sathyamurthy	SRR6040902_AACGGTATGGAT	Astrocytes 1	Astrocytes 1
SRR6040902	1424	837	SRR6040902_TTCAAGTCGTCT	0.000702	Sathyamurthy	SRR6040902_TTCAAGTCGTCT	neuron	Excit-24
SRR6040902	557	416	SRR6040902_GCCCTATGAATA	0.00179211	Sathyamurthy	SRR6040902_GCCCTATGAATA	Endothelial	Endothelial
SRR6040902	672	459	SRR6040902_TCTAATTTGCCT	0.00296736	Sathyamurthy	SRR6040902_TCTAATTTGCCT	junk	Garbage
SRR6040902	964	608	SRR6040902_CGACGCCAGGGC	0.00207039	Sathyamurthy	SRR6040902_CGACGCCAGGGC	Oligos 1	Oligos 1
SRR6040902	1730	1037	SRR6040902_TATCACGCTCGC	0.00115473	Sathyamurthy	SRR6040902_TATCACGCTCGC	neuron	Excit-01
SRR6040902	739	518	SRR6040902_TCTTAGTGTCAT	0.00135135	Sathyamurthy	SRR6040902_TCTTAGTGTCAT	junk	Garbage
SRR6040902	1079	645	SRR6040902_AAGTCACTGTAG	0.000926	Sathyamurthy	SRR6040902_AAGTCACTGTAG	Schwann	Schwann
SRR6040902	1026	695	SRR6040902_CGGCACAATAAG	0.0200573	Sathyamurthy	SRR6040902_CGGCACAATAAG	Ependymal	Ependymal
SRR6040902	670	462	SRR6040902_CATCTAAGGATG	0.0117994	Sathyamurthy	SRR6040902_CATCTAAGGATG	junk	Garbage
SRR6040902	750	504	SRR6040902_ATGGTCCGCGTA	0	Sathyamurthy	SRR6040902_ATGGTCCGCGTA	Oligos 1	Oligos 1
SRR6040902	738	501	SRR6040902_TGAGTCCTGTCA	0.00404858	Sathyamurthy	SRR6040902_TGAGTCCTGTCA	junk	Garbage
SRR6040902	777	508	SRR6040902_GTTTCCTCTCCT	0	Sathyamurthy	SRR6040902_GTTTCCTCTCCT	junk	Garbage
SRR6040902	1230	745	SRR6040902_CTACCAGACGTT	0.0120482	Sathyamurthy	SRR6040902_CTACCAGACGTT	Peripheral glia/NC derivative	Peripheral Glia/NC Derivative
SRR6040902	1333	835	SRR6040902_CCCATCGGTTCT	0.00075	Sathyamurthy	SRR6040902_CCCATCGGTTCT	Astrocytes 1	Astrocytes 1
SRR6040902	578	414	SRR6040902_CTGAAGAAATCA	0.00172712	Sathyamurthy	SRR6040902_CTGAAGAAATCA	junk	Garbage
SRR6040902	928	657	SRR6040902_CGTAAAATTCCN	0	Sathyamurthy	SRR6040902_CGTAAAATTCCN	junk	Garbage
SRR6040902	768	467	SRR6040902_ACACACCTATTN	0.0025974	Sathyamurthy	SRR6040902_ACACACCTATTN	junk	Garbage
SRR6040902	695	465	SRR6040902_CAGCGCACCATG	0.00143678	Sathyamurthy	SRR6040902_CAGCGCACCATG	Oligo Progen 2	Oligo Progen 2
SRR6040902	700	481	SRR6040902_GGAAGAATGTCA	0.00568182	Sathyamurthy	SRR6040902_GGAAGAATGTCA	junk	Garbage
SRR6040902	3523	1561	SRR6040902_TACCCTACTATG	0.000284	Sathyamurthy	SRR6040902_TACCCTACTATG	Astrocytes 1	Astrocytes 1
SRR6040902	618	423	SRR6040902_TTCGCTGTGGTC	0.00483092	Sathyamurthy	SRR6040902_TTCGCTGTGGTC	doublets	Garbage
SRR6040902	604	426	SRR6040902_CTCGGAAACCAG	0	Sathyamurthy	SRR6040902_CTCGGAAACCAG	doublets	Garbage
SRR6040902	5516	2449	SRR6040902_CCTGGTCCGTTA	0.000725	Sathyamurthy	SRR6040902_CCTGGTCCGTTA	doublets	Garbage
SRR6040902	3020	1588	SRR6040902_CAATTTTAGGCN	0.00198282	Sathyamurthy	SRR6040902_CAATTTTAGGCN	neuron	Excit-20
SRR6040902	760	475	SRR6040902_CTTTCACTTTCN	0.00131406	Sathyamurthy	SRR6040902_CTTTCACTTTCN	junk	Garbage
SRR6040902	586	406	SRR6040902_GTTTCCTGATTC	0.00170358	Sathyamurthy	SRR6040902_GTTTCCTGATTC	junk	Garbage
SRR6040902	5014	2324	SRR6040902_GCTCATCAGCTN	0.00238758	Sathyamurthy	SRR6040902_GCTCATCAGCTN	doublets	Garbage
SRR6040902	840	602	SRR6040902_TAGAGGCCCGGN	0	Sathyamurthy	SRR6040902_TAGAGGCCCGGN	neuron	Excit-18
SRR6040902	906	497	SRR6040902_CAGTTTTTTTTT	0.00220264	Sathyamurthy	SRR6040902_CAGTTTTTTTTT	junk	Garbage
SRR6040902	710	475	SRR6040902_AGGATCAACGGT	0.00280899	Sathyamurthy	SRR6040902_AGGATCAACGGT	junk	Garbage
SRR6040902	2515	1529	SRR6040902_ATAATAGATGTC	0.0117878	Sathyamurthy	SRR6040902_ATAATAGATGTC	Pericytes	Pericytes
SRR6040902	700	536	SRR6040902_GATGTGGTACCG	0.00142653	Sathyamurthy	SRR6040902_GATGTGGTACCG	Meninges 1	Meninges 1
SRR6040902	1568	886	SRR6040902_CCTTGTCTATCC	0.00317864	Sathyamurthy	SRR6040902_CCTTGTCTATCC	doublets	Garbage
SRR6040902	1921	1202	SRR6040902_ACTCAGAGTTTG	0.00104004	Sathyamurthy	SRR6040902_ACTCAGAGTTTG	doublets	Garbage
SRR6040902	4203	2246	SRR6040902_TAGCTGGACTAA	0.00567779	Sathyamurthy	SRR6040902_TAGCTGGACTAA	Pericytes	Pericytes
SRR6040902	1218	883	SRR6040902_GGCAAAGGGCTA	0.00814332	Sathyamurthy	SRR6040902_GGCAAAGGGCTA	Endothelial	Endothelial
SRR6040902	1234	729	SRR6040902_ATTCCCTCTTCN	0.00564061	Sathyamurthy	SRR6040902_ATTCCCTCTTCN	junk	Garbage
SRR6040902	540	415	SRR6040902_TGTAGACAGACN	0.0145985	Sathyamurthy	SRR6040902_TGTAGACAGACN	Endothelial	Endothelial
SRR6040902	1448	939	SRR6040902_TTTAAAGTTCCN	0	Sathyamurthy	SRR6040902_TTTAAAGTTCCN	Meninges 1	Meninges 1
SRR6040902	688	444	SRR6040902_AATCTTTCTTCT	0.00434153	Sathyamurthy	SRR6040902_AATCTTTCTTCT	junk	Garbage
SRR6040902	661	428	SRR6040902_TATTCTTTTTCA	0.00301659	Sathyamurthy	SRR6040902_TATTCTTTTTCA	junk	Garbage
SRR6040902	746	499	SRR6040902_TGCCAATTTTTG	0.00929615	Sathyamurthy	SRR6040902_TGCCAATTTTTG	junk	Garbage
SRR6040902	602	433	SRR6040902_AGGCTCTTGTTN	0.0114943	Sathyamurthy	SRR6040902_AGGCTCTTGTTN	Meninges 2	Meninges 2
SRR6040902	3328	1543	SRR6040902_AACTTCCGGTCG	0.0003	Sathyamurthy	SRR6040902_AACTTCCGGTCG	Astrocytes 1	Astrocytes 1
SRR6040902	832	546	SRR6040902_AGTCCAATGGTT	0.00359281	Sathyamurthy	SRR6040902_AGTCCAATGGTT	junk	Garbage
SRR6040902	898	545	SRR6040902_AAGTTCCCTATT	0.00443459	Sathyamurthy	SRR6040902_AAGTTCCCTATT	junk	Garbage
SRR6040902	701	474	SRR6040902_GGCCTTGCCCTC	0.00284495	Sathyamurthy	SRR6040902_GGCCTTGCCCTC	Peripheral glia/NC derivative	Peripheral Glia/NC Derivative
SRR6040902	1129	734	SRR6040902_GACTGGACGATA	0	Sathyamurthy	SRR6040902_GACTGGACGATA	Astrocytes 1	Astrocytes 1
SRR6040902	6113	2558	SRR6040902_AGAAAGATAACC	0.000327	Sathyamurthy	SRR6040902_AGAAAGATAACC	neuron	Inhib-01
SRR6040902	2741	1474	SRR6040902_CAGTTCAGTGCA	0.000365	Sathyamurthy	SRR6040902_CAGTTCAGTGCA	neuron	Inhib-11
SRR6040902	1099	692	SRR6040902_GCGTCGTCTCTC	0.000909	Sathyamurthy	SRR6040902_GCGTCGTCTCTC	Oligos 1	Oligos 1
SRR6040902	950	601	SRR6040902_ATCTTCATCGTN	0.00419287	Sathyamurthy	SRR6040902_ATCTTCATCGTN	junk	Garbage
SRR6040902	566	421	SRR6040902_TCGTATGTCGAN	0	Sathyamurthy	SRR6040902_TCGTATGTCGAN	Meninges 1	Meninges 1
SRR6040902	685	456	SRR6040902_CAGTTTCTCTCN	0.00580551	Sathyamurthy	SRR6040902_CAGTTTCTCTCN	junk	Garbage
SRR6040902	557	405	SRR6040902_ATTTCCGGCTTG	0.00357782	Sathyamurthy	SRR6040902_ATTTCCGGCTTG	junk	Garbage
SRR6040902	602	421	SRR6040902_GCCCGAACTTGT	0.00495868	Sathyamurthy	SRR6040902_GCCCGAACTTGT	junk	Garbage
SRR6040902	594	423	SRR6040902_GGTGAACCCCTT	0.00168067	Sathyamurthy	SRR6040902_GGTGAACCCCTT	junk	Garbage
SRR6040902	610	411	SRR6040902_CGGTGTATTTTG	0.00974026	Sathyamurthy	SRR6040902_CGGTGTATTTTG	junk	Garbage
SRR6040902	623	440	SRR6040902_GCACTTACTTCG	0.0032	Sathyamurthy	SRR6040902_GCACTTACTTCG	junk	Garbage
SRR6040902	971	604	SRR6040902_CCTGTAGGGCTA	0.00102881	Sathyamurthy	SRR6040902_CCTGTAGGGCTA	Oligo Progen 1	Oligo Progen 1
SRR6040902	955	689	SRR6040902_TCACGCAGTGTN	0	Sathyamurthy	SRR6040902_TCACGCAGTGTN	Astrocytes 2	Astrocytes 2
SRR6040902	789	531	SRR6040902_CTCCCTGCTGTT	0.00754717	Sathyamurthy	SRR6040902_CTCCCTGCTGTT	junk	Garbage
SRR6040902	1156	750	SRR6040902_GCTGGCCCTGTG	0.000864	Sathyamurthy	SRR6040902_GCTGGCCCTGTG	Astrocytes 1	Astrocytes 1
SRR6040902	602	440	SRR6040902_CGAATATTAGAN	0.00823723	Sathyamurthy	SRR6040902_CGAATATTAGAN	junk	Garbage
SRR6040902	568	404	SRR6040902_CCGTTTTACAGN	0	Sathyamurthy	SRR6040902_CCGTTTTACAGN	junk	Garbage
SRR6040902	1794	1046	SRR6040902_CATTCAACTAGG	0.00222469	Sathyamurthy	SRR6040902_CATTCAACTAGG	Schwann	Schwann
SRR6040902	820	500	SRR6040902_ATCAACACCAAT	0.00606061	Sathyamurthy	SRR6040902_ATCAACACCAAT	Oligos 1	Oligos 1
SRR6040902	2459	1358	SRR6040902_TAATTACGGGAN	0.000407	Sathyamurthy	SRR6040902_TAATTACGGGAN	Oligos 1	Oligos 1
SRR6040902	2216	1162	SRR6040902_TGAACGTGAATC	0.0031489	Sathyamurthy	SRR6040902_TGAACGTGAATC	Meninges 2	Meninges 2
SRR6040902	988	662	SRR6040902_TTTCGTCACCAG	0.00101112	Sathyamurthy	SRR6040902_TTTCGTCACCAG	Astrocytes 1	Astrocytes 1
SRR6040902	1786	878	SRR6040902_ATTGCTCAACAT	0	Sathyamurthy	SRR6040902_ATTGCTCAACAT	Astrocytes 1	Astrocytes 1
SRR6040902	761	545	SRR6040902_AAAGAAGATTAG	0.00262123	Sathyamurthy	SRR6040902_AAAGAAGATTAG	neuron	Excit-01
SRR6040902	559	411	SRR6040902_CGCCCTGTCCCA	0.0071048	Sathyamurthy	SRR6040902_CGCCCTGTCCCA	junk	Garbage
SRR6040902	632	472	SRR6040902_CCGGTTGCGTTN	0.0351145	Sathyamurthy	SRR6040902_CCGGTTGCGTTN	Ependymal	Ependymal
SRR6040902	624	427	SRR6040902_TTAGGTTTCGCT	0.00319489	Sathyamurthy	SRR6040902_TTAGGTTTCGCT	junk	Garbage
SRR6040902	726	518	SRR6040902_GCCCCCCACCGC	0.00137552	Sathyamurthy	SRR6040902_GCCCCCCACCGC	junk	Garbage
SRR6040902	620	425	SRR6040902_GACCTGCGCTTC	0.00481541	Sathyamurthy	SRR6040902_GACCTGCGCTTC	junk	Garbage
SRR6040902	692	474	SRR6040902_CGATCAGGACAG	0.00288184	Sathyamurthy	SRR6040902_CGATCAGGACAG	Oligos 1	Oligos 1
SRR6040902	700	459	SRR6040902_TGGCGATTGCAT	0.00142653	Sathyamurthy	SRR6040902_TGGCGATTGCAT	junk	Garbage
SRR6040902	2280	1395	SRR6040902_CGGCAGTACAAN	0.00175131	Sathyamurthy	SRR6040902_CGGCAGTACAAN	doublets	Garbage
SRR6040902	627	433	SRR6040902_AATGAACTAATT	0.00159236	Sathyamurthy	SRR6040902_AATGAACTAATT	junk	Garbage
SRR6040902	685	451	SRR6040902_GGCCTCCTCTCC	0	Sathyamurthy	SRR6040902_GGCCTCCTCTCC	junk	Garbage
SRR6040902	626	451	SRR6040902_TTCACCCTTCAT	0.0015949	Sathyamurthy	SRR6040902_TTCACCCTTCAT	junk	Garbage
SRR6040902	839	532	SRR6040902_CCTTTCATTGAC	0.00592417	Sathyamurthy	SRR6040902_CCTTTCATTGAC	junk	Garbage
SRR6040902	1846	1201	SRR6040902_TTAAGGACTGTG	0.00485175	Sathyamurthy	SRR6040902_TTAAGGACTGTG	doublets	Garbage
SRR6040902	4752	2272	SRR6040902_ACTTCGTGCTGA	0	Sathyamurthy	SRR6040902_ACTTCGTGCTGA	doublets	Garbage
SRR6040902	762	516	SRR6040902_GTATAGCCTTTC	0.00392157	Sathyamurthy	SRR6040902_GTATAGCCTTTC	junk	Garbage
SRR6040902	2164	1160	SRR6040902_GAATCGGCGACT	0	Sathyamurthy	SRR6040902_GAATCGGCGACT	Astrocytes 1	Astrocytes 1
SRR6040902	793	548	SRR6040902_GGTTCTACAATG	0	Sathyamurthy	SRR6040902_GGTTCTACAATG	Oligos 1	Oligos 1
SRR6040902	1284	902	SRR6040902_ACGGCGCTTTTC	0.00542215	Sathyamurthy	SRR6040902_ACGGCGCTTTTC	doublets	Garbage
SRR6040902	579	414	SRR6040902_AAGAAATTTGTC	0.00172414	Sathyamurthy	SRR6040902_AAGAAATTTGTC	junk	Garbage
SRR6040902	670	471	SRR6040902_GGCCGTGATATN	0.00149031	Sathyamurthy	SRR6040902_GGCCGTGATATN	Schwann	Schwann
SRR6040902	863	529	SRR6040902_TTACAGAGGCCC	0	Sathyamurthy	SRR6040902_TTACAGAGGCCC	Oligos 1	Oligos 1
SRR6040902	666	466	SRR6040902_CAGTAGGGGACA	0	Sathyamurthy	SRR6040902_CAGTAGGGGACA	junk	Garbage
SRR6040902	605	427	SRR6040902_TTTTTATAGGTN	0.00656814	Sathyamurthy	SRR6040902_TTTTTATAGGTN	junk	Garbage
SRR6040902	719	491	SRR6040902_ATTCCCCTTACN	0.00690608	Sathyamurthy	SRR6040902_ATTCCCCTTACN	junk	Garbage
SRR6040902	698	446	SRR6040902_TTCAAATTATCT	0.00852273	Sathyamurthy	SRR6040902_TTCAAATTATCT	junk	Garbage
SRR6040902	1301	852	SRR6040902_GGGCGCTTGAGG	0.00153492	Sathyamurthy	SRR6040902_GGGCGCTTGAGG	neuron	Inhib-01
SRR6040902	1066	785	SRR6040902_CCGTGTGGAATC	0.00837209	Sathyamurthy	SRR6040902_CCGTGTGGAATC	Endothelial	Endothelial
SRR6040902	583	413	SRR6040902_CATTCGTCGCCC	0.0034188	Sathyamurthy	SRR6040902_CATTCGTCGCCC	OPC	OPC
SRR6040902	595	405	SRR6040902_TGGAAGAGAGTA	0.00335008	Sathyamurthy	SRR6040902_TGGAAGAGAGTA	junk	Garbage
SRR6040902	842	556	SRR6040902_TTTCGAGGATAT	0.00118624	Sathyamurthy	SRR6040902_TTTCGAGGATAT	junk	Garbage
SRR6040902	2032	1235	SRR6040902_TGAGTAGCCTGC	0.00294406	Sathyamurthy	SRR6040902_TGAGTAGCCTGC	junk	Garbage
SRR6040902	896	586	SRR6040902_GCGTCGTCTAGC	0.00444444	Sathyamurthy	SRR6040902_GCGTCGTCTAGC	Oligos 1	Oligos 1
SRR6040902	6173	2406	SRR6040902_GGGCAATCTAAT	0.000971	Sathyamurthy	SRR6040902_GGGCAATCTAAT	neuron	Inhib-01
SRR6040902	1080	751	SRR6040902_CGATTGGAAGAC	0.0046083	Sathyamurthy	SRR6040902_CGATTGGAAGAC	neuron	Excit-19
SRR6040902	628	459	SRR6040902_TTATCGGATGTG	0.00475436	Sathyamurthy	SRR6040902_TTATCGGATGTG	junk	Garbage
SRR6040902	719	479	SRR6040902_CGAACCACTTTC	0.00277393	Sathyamurthy	SRR6040902_CGAACCACTTTC	junk	Garbage
SRR6040902	607	410	SRR6040902_CATTAATTCCCG	0.00164474	Sathyamurthy	SRR6040902_CATTAATTCCCG	junk	Garbage
SRR6040902	643	429	SRR6040902_GTAAACAATTCG	0.0168196	Sathyamurthy	SRR6040902_GTAAACAATTCG	junk	Garbage
SRR6040902	670	456	SRR6040902_CCTTCCTCCCGN	0	Sathyamurthy	SRR6040902_CCTTCCTCCCGN	junk	Garbage
SRR6040902	1108	693	SRR6040902_AGTTCGTATGCT	0.00627803	Sathyamurthy	SRR6040902_AGTTCGTATGCT	motoneuron	MN-alpha
SRR6040902	643	452	SRR6040902_TGCTTTACCACC	0.0015528	Sathyamurthy	SRR6040902_TGCTTTACCACC	junk	Garbage
SRR6040902	621	450	SRR6040902_TGACCGAGATGT	0.00321027	Sathyamurthy	SRR6040902_TGACCGAGATGT	junk	Garbage
SRR6040902	662	460	SRR6040902_GTGTAATCTCGA	0.00749625	Sathyamurthy	SRR6040902_GTGTAATCTCGA	junk	Garbage
SRR6040902	794	565	SRR6040902_ATAGAACTATTT	0.00376412	Sathyamurthy	SRR6040902_ATAGAACTATTT	junk	Garbage
SRR6040902	815	517	SRR6040902_ACAATCTCATCA	0.00972054	Sathyamurthy	SRR6040902_ACAATCTCATCA	junk	Garbage
SRR6040902	1326	861	SRR6040902_AGCTTGGTTTGN	0.0133929	Sathyamurthy	SRR6040902_AGCTTGGTTTGN	Ependymal	Ependymal
SRR6040902	799	526	SRR6040902_TGACTTACTTCT	0	Sathyamurthy	SRR6040902_TGACTTACTTCT	junk	Garbage
SRR6040902	8131	2916	SRR6040902_AGCGCCCATGAN	0.000369	Sathyamurthy	SRR6040902_AGCGCCCATGAN	neuron	Excit-06
SRR6040902	1415	849	SRR6040902_ATGAGTAATAAT	0.00141143	Sathyamurthy	SRR6040902_ATGAGTAATAAT	Oligos 1	Oligos 1
SRR6040902	780	570	SRR6040902_CGAGTTATTTGN	0	Sathyamurthy	SRR6040902_CGAGTTATTTGN	Meninges 1	Meninges 1
SRR6040902	1665	1027	SRR6040902_TAGTGGCAGCGN	0.00179856	Sathyamurthy	SRR6040902_TAGTGGCAGCGN	neuron	Excit-18
SRR6040902	659	446	SRR6040902_AGCATTTCTTCA	0.00753012	Sathyamurthy	SRR6040902_AGCATTTCTTCA	junk	Garbage
SRR6040902	1117	688	SRR6040902_GCCCAGACTTTC	0.00178731	Sathyamurthy	SRR6040902_GCCCAGACTTTC	junk	Garbage
SRR6040902	860	561	SRR6040902_AGTCCATTTCGN	0.00462963	Sathyamurthy	SRR6040902_AGTCCATTTCGN	junk	Garbage
SRR6040902	701	452	SRR6040902_GGACTTCACTTT	0.0014245	Sathyamurthy	SRR6040902_GGACTTCACTTT	junk	Garbage
SRR6040902	1835	1096	SRR6040902_CACACTTGTAAN	0.0021751	Sathyamurthy	SRR6040902_CACACTTGTAAN	Meninges 1	Meninges 1
SRR6040902	2136	1130	SRR6040902_AGACAGAGATGG	0	Sathyamurthy	SRR6040902_AGACAGAGATGG	Oligos 1	Oligos 1
SRR6040902	2596	1237	SRR6040902_GTCAAACAATTC	0	Sathyamurthy	SRR6040902_GTCAAACAATTC	Astrocytes 1	Astrocytes 1
SRR6040902	848	572	SRR6040902_CTTTTTCATAGT	0	Sathyamurthy	SRR6040902_CTTTTTCATAGT	Oligos 1	Oligos 1
SRR6040902	803	559	SRR6040902_GCCGGAGACCTC	0.00124378	Sathyamurthy	SRR6040902_GCCGGAGACCTC	Meninges 2	Meninges 2
SRR6040902	709	535	SRR6040902_CTTGTTCTCCTN	0	Sathyamurthy	SRR6040902_CTTGTTCTCCTN	Microglia	Microglia
SRR6040902	7458	2799	SRR6040902_ACGTGGAATGTA	0.000134	Sathyamurthy	SRR6040902_ACGTGGAATGTA	neuron	Excit-27
SRR6040902	1030	768	SRR6040902_AGACACCGCTGG	0.00770713	Sathyamurthy	SRR6040902_AGACACCGCTGG	Endothelial	Endothelial
SRR6040902	540	410	SRR6040902_GTGGGTCAGGGA	0.00369004	Sathyamurthy	SRR6040902_GTGGGTCAGGGA	Endothelial	Endothelial
SRR6040902	664	447	SRR6040902_CAGACCTCCGCN	0	Sathyamurthy	SRR6040902_CAGACCTCCGCN	Oligos 1	Oligos 1
SRR6040902	15765	4541	SRR6040902_GCGTCGGAGTTT	0.000254	Sathyamurthy	SRR6040902_GCGTCGGAGTTT	neuron	Inhib-17
SRR6040902	1003	701	SRR6040902_TGTAGGCAATCC	0.00298211	Sathyamurthy	SRR6040902_TGTAGGCAATCC	Meninges 2	Meninges 2
SRR6040902	588	411	SRR6040902_GTCTTTTCCGCA	0.00169779	Sathyamurthy	SRR6040902_GTCTTTTCCGCA	junk	Garbage
SRR6040902	575	409	SRR6040902_GCCCGTGTTTGN	0.00519031	Sathyamurthy	SRR6040902_GCCCGTGTTTGN	junk	Garbage
SRR6040902	772	503	SRR6040902_ATGCAAGCCGTC	0.00387097	Sathyamurthy	SRR6040902_ATGCAAGCCGTC	Oligo Progen 2	Oligo Progen 2
SRR6040902	1263	894	SRR6040902_GACTAGGCCGTG	0.000791	Sathyamurthy	SRR6040902_GACTAGGCCGTG	junk	Garbage
SRR6040902	557	403	SRR6040902_TTCCGAATCCAA	0.0124113	Sathyamurthy	SRR6040902_TTCCGAATCCAA	junk	Garbage
SRR6040902	600	401	SRR6040902_ATTTGTGAGTTN	0.00662252	Sathyamurthy	SRR6040902_ATTTGTGAGTTN	junk	Garbage
SRR6040902	833	545	SRR6040902_AGTTTCGTTTTT	0.00596659	Sathyamurthy	SRR6040902_AGTTTCGTTTTT	junk	Garbage
SRR6040902	1144	766	SRR6040902_ACGTGGCAACCT	0.000873	Sathyamurthy	SRR6040902_ACGTGGCAACCT	Astrocytes 2	Astrocytes 2
SRR6040902	558	402	SRR6040902_ATGTTCTAACAG	0.00178891	Sathyamurthy	SRR6040902_ATGTTCTAACAG	junk	Garbage
SRR6040902	895	602	SRR6040902_GGAACCTAAGCT	0.00222965	Sathyamurthy	SRR6040902_GGAACCTAAGCT	Oligos 1	Oligos 1
SRR6040902	6748	2693	SRR6040902_GGGGGCGCCTCG	0	Sathyamurthy	SRR6040902_GGGGGCGCCTCG	neuron	Inhib-23
SRR6040902	723	476	SRR6040902_ATAAGACGAGGG	0.00138122	Sathyamurthy	SRR6040902_ATAAGACGAGGG	Astrocytes 1	Astrocytes 1
SRR6040902	851	554	SRR6040902_AGCTGCGCTGCG	0.00351288	Sathyamurthy	SRR6040902_AGCTGCGCTGCG	Astrocytes 1	Astrocytes 1
SRR6040902	3604	1951	SRR6040902_AGAATTGCGCGG	0	Sathyamurthy	SRR6040902_AGAATTGCGCGG	doublets	Garbage
SRR6040902	606	414	SRR6040902_CCCTCTCATTCC	0.00492611	Sathyamurthy	SRR6040902_CCCTCTCATTCC	junk	Garbage
SRR6040902	852	532	SRR6040902_CAGGTTGTAAGT	0	Sathyamurthy	SRR6040902_CAGGTTGTAAGT	junk	Garbage
SRR6040902	674	459	SRR6040902_TTGTCGCTAGAA	0.00148148	Sathyamurthy	SRR6040902_TTGTCGCTAGAA	doublets	Garbage
SRR6040902	584	409	SRR6040902_CGTCTCTCCTTT	0.0101695	Sathyamurthy	SRR6040902_CGTCTCTCCTTT	junk	Garbage
SRR6040902	676	466	SRR6040902_TTCAGTTCTTCC	0.00294985	Sathyamurthy	SRR6040902_TTCAGTTCTTCC	junk	Garbage
SRR6040902	680	451	SRR6040902_CCCGTTCGTATN	0.00146843	Sathyamurthy	SRR6040902_CCCGTTCGTATN	junk	Garbage
SRR6040902	539	401	SRR6040902_GAATACTAGACG	0.00369686	Sathyamurthy	SRR6040902_GAATACTAGACG	doublets	Garbage
SRR6040902	1698	1131	SRR6040902_TCTGGCTGTTCC	0.00352113	Sathyamurthy	SRR6040902_TCTGGCTGTTCC	Endothelial	Endothelial
SRR6040902	2125	1153	SRR6040902_TAATCGGCTTTT	0	Sathyamurthy	SRR6040902_TAATCGGCTTTT	Oligos 1	Oligos 1
SRR6040902	2211	1097	SRR6040902_TTATGGCATTCA	0.000452	Sathyamurthy	SRR6040902_TTATGGCATTCA	Astrocytes 1	Astrocytes 1
SRR6040902	848	587	SRR6040902_TGTTTTCTCGGC	0.00117786	Sathyamurthy	SRR6040902_TGTTTTCTCGGC	Oligo Progen 2	Oligo Progen 2
SRR6040902	704	531	SRR6040902_CACCCCGTCGTG	0.00984529	Sathyamurthy	SRR6040902_CACCCCGTCGTG	Endothelial	Endothelial
SRR6040902	2504	1280	SRR6040902_GGCATTACAACA	0.000798	Sathyamurthy	SRR6040902_GGCATTACAACA	neuron	Excit-10
SRR6040902	1150	791	SRR6040902_GTGCAGCAACAT	0.004329	Sathyamurthy	SRR6040902_GTGCAGCAACAT	Endothelial	Endothelial
SRR6040902	639	437	SRR6040902_TTCATGTCAGTN	0.00312013	Sathyamurthy	SRR6040902_TTCATGTCAGTN	junk	Garbage
SRR6040902	6541	2637	SRR6040902_GGTTATTCTTCA	0.000611	Sathyamurthy	SRR6040902_GGTTATTCTTCA	neuron	Excit-38
SRR6040902	613	405	SRR6040902_GAATCATTTGAN	0.0112903	Sathyamurthy	SRR6040902_GAATCATTTGAN	junk	Garbage
SRR6040902	566	401	SRR6040902_AATAGAGCGGAN	0.0104895	Sathyamurthy	SRR6040902_AATAGAGCGGAN	junk	Garbage
SRR6040902	956	631	SRR6040902_AAGGTTTAACTT	0	Sathyamurthy	SRR6040902_AAGGTTTAACTT	Meninges 1	Meninges 1
SRR6040902	5565	2331	SRR6040902_GATCCATCTTAN	0.00107701	Sathyamurthy	SRR6040902_GATCCATCTTAN	neuron	Excit-23
SRR6040902	791	602	SRR6040902_TGTGTGCGCGAN	0.00252207	Sathyamurthy	SRR6040902_TGTGTGCGCGAN	Astrocytes 2	Astrocytes 2
SRR6040902	683	521	SRR6040902_GTGCACGGGATT	0	Sathyamurthy	SRR6040902_GTGCACGGGATT	Schwann	Schwann
SRR6040902	1242	833	SRR6040902_CTCAGCTCTTAN	0.0127186	Sathyamurthy	SRR6040902_CTCAGCTCTTAN	Ependymal	Ependymal
SRR6040902	1448	964	SRR6040902_GAGATGTCTAGT	0.0116041	Sathyamurthy	SRR6040902_GAGATGTCTAGT	Endothelial	Endothelial
SRR6040902	888	557	SRR6040902_ATTACCAACTCA	0.00782123	Sathyamurthy	SRR6040902_ATTACCAACTCA	junk	Garbage
SRR6040902	1399	911	SRR6040902_TAATGTGCTTGG	0.00142755	Sathyamurthy	SRR6040902_TAATGTGCTTGG	junk	Garbage
SRR6040902	1539	949	SRR6040902_CGTGGATTCGAC	0.000649351	Sathyamurthy	SRR6040902_CGTGGATTCGAC	Oligos 2	Oligos 2
SRR6040902	888	600	SRR6040902_TCAGCGGATGGC	0.00224719	Sathyamurthy	SRR6040902_TCAGCGGATGGC	neuron	Excit-04
SRR6040902	552	405	SRR6040902_CAATCGATCGCC	0	Sathyamurthy	SRR6040902_CAATCGATCGCC	junk	Garbage
SRR6040902	4983	2354	SRR6040902_CGAAGCCTATGT	0.000201	Sathyamurthy	SRR6040902_CGAAGCCTATGT	neuron	Inhib-23
SRR6040902	1297	813	SRR6040902_TTAGTCACGACT	0.00230769	Sathyamurthy	SRR6040902_TTAGTCACGACT	Oligos 1	Oligos 1
SRR6040902	640	431	SRR6040902_GCTATTTTTCAC	0	Sathyamurthy	SRR6040902_GCTATTTTTCAC	junk	Garbage
SRR6040902	1702	990	SRR6040902_GAGGAGTTACTT	0.00175953	Sathyamurthy	SRR6040902_GAGGAGTTACTT	Meninges 1	Meninges 1
SRR6040902	633	408	SRR6040902_CATCCCTCGACN	0.00783699	Sathyamurthy	SRR6040902_CATCCCTCGACN	junk	Garbage
SRR6040902	734	517	SRR6040902_CTTTGTTTCATT	0.00542005	Sathyamurthy	SRR6040902_CTTTGTTTCATT	junk	Garbage
SRR6040902	1438	927	SRR6040902_ATGTTCTAGTCA	0	Sathyamurthy	SRR6040902_ATGTTCTAGTCA	Astrocytes 2	Astrocytes 2
SRR6040902	781	522	SRR6040902_ACTTTTCTTTGC	0.00636132	Sathyamurthy	SRR6040902_ACTTTTCTTTGC	junk	Garbage
SRR6040902	685	463	SRR6040902_GATTTTTTTTGG	0.011544	Sathyamurthy	SRR6040902_GATTTTTTTTGG	junk	Garbage
SRR6040902	2394	1245	SRR6040902_ATAGCTCTTGGG	0.00125156	Sathyamurthy	SRR6040902_ATAGCTCTTGGG	neuron	Excit-01
SRR6040902	6565	2575	SRR6040902_GTATGATAGGGA	0.000152	Sathyamurthy	SRR6040902_GTATGATAGGGA	neuron	Inhib-17
SRR6040902	711	509	SRR6040902_TCGTTGCATGAA	0.00140449	Sathyamurthy	SRR6040902_TCGTTGCATGAA	Oligos 1	Oligos 1
SRR6040902	624	405	SRR6040902_ACTTTCTATCTG	0	Sathyamurthy	SRR6040902_ACTTTCTATCTG	junk	Garbage
SRR6040902	773	545	SRR6040902_AGCCCTTTCTCN	0.00258064	Sathyamurthy	SRR6040902_AGCCCTTTCTCN	junk	Garbage
SRR6040902	663	443	SRR6040902_CTTTTTCGACTA	0.005997	Sathyamurthy	SRR6040902_CTTTTTCGACTA	junk	Garbage
SRR6040902	698	486	SRR6040902_CTCTTCTCAGTN	0.00852273	Sathyamurthy	SRR6040902_CTCTTCTCAGTN	junk	Garbage
SRR6040902	782	507	SRR6040902_ACTCGTTTCTTN	0.00127714	Sathyamurthy	SRR6040902_ACTCGTTTCTTN	junk	Garbage
SRR6040902	970	624	SRR6040902_AGAACGTTTCCA	0.00102987	Sathyamurthy	SRR6040902_AGAACGTTTCCA	Astrocytes 1	Astrocytes 1
SRR6040902	1179	786	SRR6040902_TTGTCTCCTTAA	0	Sathyamurthy	SRR6040902_TTGTCTCCTTAA	Astrocytes 1	Astrocytes 1
SRR6040902	595	412	SRR6040902_ACTCACCCCTAN	0.00833333	Sathyamurthy	SRR6040902_ACTCACCCCTAN	junk	Garbage
SRR6040902	3953	1928	SRR6040902_AAGTTTCCCTTG	0.000253	Sathyamurthy	SRR6040902_AAGTTTCCCTTG	neuron	Inhib-01
SRR6040902	1128	766	SRR6040902_GGTTTTTCGGAG	0.00353357	Sathyamurthy	SRR6040902_GGTTTTTCGGAG	Astrocytes 2	Astrocytes 2
SRR6040902	2116	1096	SRR6040902_GCTTCGTAGATN	0	Sathyamurthy	SRR6040902_GCTTCGTAGATN	Oligos 1	Oligos 1
SRR6040902	759	506	SRR6040902_CGACATCTATCT	0.00524246	Sathyamurthy	SRR6040902_CGACATCTATCT	junk	Garbage
SRR6040902	1860	1130	SRR6040902_TTACCCTGAGCA	0.00694074	Sathyamurthy	SRR6040902_TTACCCTGAGCA	Endothelial	Endothelial
SRR6040902	1473	897	SRR6040902_ACTGGCGCATTG	0.0040568	Sathyamurthy	SRR6040902_ACTGGCGCATTG	Astrocytes 2	Astrocytes 2
SRR6040902	640	424	SRR6040902_AAACTTCAGTCC	0.00156006	Sathyamurthy	SRR6040902_AAACTTCAGTCC	junk	Garbage
SRR6040902	682	464	SRR6040902_ATTGTTCCCCCA	0.00146413	Sathyamurthy	SRR6040902_ATTGTTCCCCCA	junk	Garbage
SRR6040902	994	599	SRR6040902_GTCAATTCCTTN	0.00300903	Sathyamurthy	SRR6040902_GTCAATTCCTTN	junk	Garbage
SRR6040902	739	508	SRR6040902_TTGTTGATTTAC	0.00135135	Sathyamurthy	SRR6040902_TTGTTGATTTAC	junk	Garbage
SRR6040902	613	421	SRR6040902_ACATCTACTACC	0.00969305	Sathyamurthy	SRR6040902_ACATCTACTACC	junk	Garbage
SRR6040902	690	474	SRR6040902_TGTTGCTGTCCN	0.0114613	Sathyamurthy	SRR6040902_TGTTGCTGTCCN	doublets	Garbage
SRR6040902	3759	1651	SRR6040902_GTGTGCTGAAAN	0.000797	Sathyamurthy	SRR6040902_GTGTGCTGAAAN	neuron	Excit-14
SRR6040902	800	495	SRR6040902_GGCATCGGCGCC	0	Sathyamurthy	SRR6040902_GGCATCGGCGCC	Astrocytes 1	Astrocytes 1
SRR6040902	602	433	SRR6040902_CCCCATGCTGCG	0.00986842	Sathyamurthy	SRR6040902_CCCCATGCTGCG	junk	Garbage
SRR6040902	815	570	SRR6040902_TAGCCTCATCCG	0.00122549	Sathyamurthy	SRR6040902_TAGCCTCATCCG	Oligos 1	Oligos 1
SRR6040902	2283	1237	SRR6040902_TGTTGTAAGTCN	0.000875	Sathyamurthy	SRR6040902_TGTTGTAAGTCN	neuron	Inhib-23
SRR6040902	708	508	SRR6040902_TTTCGGAGTGCN	0	Sathyamurthy	SRR6040902_TTTCGGAGTGCN	Oligos 1	Oligos 1
SRR6040902	885	555	SRR6040902_CCCCCGCCTCCA	0.00112867	Sathyamurthy	SRR6040902_CCCCCGCCTCCA	junk	Garbage
SRR6040902	799	576	SRR6040902_AAAGGTCGCCGA	0.00249688	Sathyamurthy	SRR6040902_AAAGGTCGCCGA	junk	Garbage
SRR6040902	3116	1872	SRR6040902_GTCGGTTGATGT	0.0123613	Sathyamurthy	SRR6040902_GTCGGTTGATGT	Endothelial	Endothelial
SRR6040902	4271	1914	SRR6040902_AAGTCGTTTGAC	0.000234	Sathyamurthy	SRR6040902_AAGTCGTTTGAC	neuron	Excit-23
SRR6040902	956	657	SRR6040902_AGTGAGCCATTA	0.00104493	Sathyamurthy	SRR6040902_AGTGAGCCATTA	Oligos 1	Oligos 1
SRR6040902	2156	1247	SRR6040902_GGTGTGCCCTGN	0.00138953	Sathyamurthy	SRR6040902_GGTGTGCCCTGN	Schwann	Schwann
SRR6040902	1513	981	SRR6040902_TCGGGCTTCACG	0	Sathyamurthy	SRR6040902_TCGGGCTTCACG	Microglia	Microglia
SRR6040902	784	509	SRR6040902_AACTTTATCCCA	0.00507614	Sathyamurthy	SRR6040902_AACTTTATCCCA	junk	Garbage
SRR6040902	626	445	SRR6040902_GGTGGTTTCGGT	0.0015949	Sathyamurthy	SRR6040902_GGTGGTTTCGGT	junk	Garbage
SRR6040902	561	410	SRR6040902_ACTTCGTTACAG	0	Sathyamurthy	SRR6040902_ACTTCGTTACAG	doublets	Garbage
SRR6040902	1822	1008	SRR6040902_AAGTTTGACGGA	0.00164384	Sathyamurthy	SRR6040902_AAGTTTGACGGA	Astrocytes 1	Astrocytes 1
SRR6040902	1367	893	SRR6040902_ATGCAGAGCTAA	0.00364431	Sathyamurthy	SRR6040902_ATGCAGAGCTAA	junk	Garbage
SRR6040902	956	624	SRR6040902_TTGTCAGTATAT	0.00208768	Sathyamurthy	SRR6040902_TTGTCAGTATAT	doublets	Garbage
SRR6040902	1274	715	SRR6040902_GGGGGGGTTTGA	0.0039093	Sathyamurthy	SRR6040902_GGGGGGGTTTGA	Astrocytes 1	Astrocytes 1
SRR6040902	656	443	SRR6040902_ACCTCCCAGCCA	0.00152207	Sathyamurthy	SRR6040902_ACCTCCCAGCCA	junk	Garbage
SRR6040902	651	453	SRR6040902_TGGATCACAGAT	0.00762195	Sathyamurthy	SRR6040902_TGGATCACAGAT	junk	Garbage
SRR6040902	2453	1492	SRR6040902_GGATTCCGCCCG	0.00365556	Sathyamurthy	SRR6040902_GGATTCCGCCCG	doublets	Garbage
SRR6040902	1066	716	SRR6040902_GCACCACGACAC	0	Sathyamurthy	SRR6040902_GCACCACGACAC	Peripheral glia/NC derivative	Peripheral Glia/NC Derivative
SRR6040902	979	683	SRR6040902_TTAGTCAACCCT	0.00102041	Sathyamurthy	SRR6040902_TTAGTCAACCCT	Astrocytes 2	Astrocytes 2
SRR6040902	830	552	SRR6040902_ATTCAGGTTGGG	0.0119048	Sathyamurthy	SRR6040902_ATTCAGGTTGGG	Peripheral glia/NC derivative	Peripheral Glia/NC Derivative
SRR6040902	651	519	SRR6040902_TGGCTAGAGTGC	0.00913242	Sathyamurthy	SRR6040902_TGGCTAGAGTGC	Endothelial	Endothelial
SRR6040902	962	605	SRR6040902_ATACAGTCTGTG	0	Sathyamurthy	SRR6040902_ATACAGTCTGTG	Oligos 1	Oligos 1
SRR6040902	639	470	SRR6040902_GGTTGCGCTTTN	0.00312013	Sathyamurthy	SRR6040902_GGTTGCGCTTTN	Peripheral glia/NC derivative	Peripheral Glia/NC Derivative
SRR6040902	2124	1278	SRR6040902_ATCATTTTTCAT	0.00561798	Sathyamurthy	SRR6040902_ATCATTTTTCAT	doublets	Garbage
SRR6040903	599	445	SRR6040903_AAGGCCTCCTCA	0.0066335	Sathyamurthy	SRR6040903_AAGGCCTCCTCA	junk	Garbage
SRR6040903	904	605	SRR6040903_GGTCTTCCTAGT	0.0152505	Sathyamurthy	SRR6040903_GGTCTTCCTAGT	junk	Garbage
SRR6040903	1323	816	SRR6040903_GTCGAATCGGCA	0.00526316	Sathyamurthy	SRR6040903_GTCGAATCGGCA	junk	Garbage
SRR6040903	1440	920	SRR6040903_TTAAGGTGATAT	0	Sathyamurthy	SRR6040903_TTAAGGTGATAT	junk	Garbage
SRR6040903	832	567	SRR6040903_CTCGCCCGAGTC	0.014218	Sathyamurthy	SRR6040903_CTCGCCCGAGTC	junk	Garbage
SRR6040903	583	404	SRR6040903_GTTACTAGTGCT	0.0152027	Sathyamurthy	SRR6040903_GTTACTAGTGCT	junk	Garbage
SRR6040903	1591	924	SRR6040903_ACTCAGTTTTCT	0.00250784	Sathyamurthy	SRR6040903_ACTCAGTTTTCT	doublets	Garbage
SRR6040903	581	419	SRR6040903_GTCGTCGTAAGT	0.0119048	Sathyamurthy	SRR6040903_GTCGTCGTAAGT	junk	Garbage
SRR6040903	791	501	SRR6040903_TATGTCTTGTGT	0.00377834	Sathyamurthy	SRR6040903_TATGTCTTGTGT	junk	Garbage
SRR6040903	781	618	SRR6040903_TTTGGAGAAAAG	0.0138889	Sathyamurthy	SRR6040903_TTTGGAGAAAAG	Endothelial	Endothelial
SRR6040903	1176	742	SRR6040903_GATTTTAATCTT	0.0042337	Sathyamurthy	SRR6040903_GATTTTAATCTT	junk	Garbage
SRR6040903	1115	777	SRR6040903_TCGAAGTAAACT	0.00179051	Sathyamurthy	SRR6040903_TCGAAGTAAACT	junk	Garbage
SRR6040903	641	460	SRR6040903_GTCCGCGTTTTG	0.0138462	Sathyamurthy	SRR6040903_GTCCGCGTTTTG	junk	Garbage
SRR6040903	801	526	SRR6040903_CTAATGAGCTTT	0.00249066	Sathyamurthy	SRR6040903_CTAATGAGCTTT	junk	Garbage
SRR6040903	559	412	SRR6040903_CACTTTATCTCT	0	Sathyamurthy	SRR6040903_CACTTTATCTCT	junk	Garbage
SRR6040903	585	401	SRR6040903_AATGAGTCATTT	0.00679117	Sathyamurthy	SRR6040903_AATGAGTCATTT	junk	Garbage
SRR6040903	819	553	SRR6040903_TGTAAGTCGTTT	0.0144404	Sathyamurthy	SRR6040903_TGTAAGTCGTTT	junk	Garbage
SRR6040903	2204	1223	SRR6040903_TCTTCCTGCCGG	0.00135931	Sathyamurthy	SRR6040903_TCTTCCTGCCGG	Oligos 2	Oligos 2
SRR6040903	747	481	SRR6040903_CCTTACCCAGCT	0.0119048	Sathyamurthy	SRR6040903_CCTTACCCAGCT	junk	Garbage
SRR6040903	589	426	SRR6040903_AAACCAACACCN	0.00169491	Sathyamurthy	SRR6040903_AAACCAACACCN	junk	Garbage
SRR6040903	678	454	SRR6040903_AGGTACATGGAA	0.0116618	Sathyamurthy	SRR6040903_AGGTACATGGAA	junk	Garbage
SRR6040903	2567	1361	SRR6040903_TGCCTTGTAATA	0.00388048	Sathyamurthy	SRR6040903_TGCCTTGTAATA	neuron	Inhib-01
SRR6040903	600	411	SRR6040903_TACTTTTAGTCT	0.0196078	Sathyamurthy	SRR6040903_TACTTTTAGTCT	junk	Garbage
SRR6040903	2191	1289	SRR6040903_CCATGAATCAAT	0.0117276	Sathyamurthy	SRR6040903_CCATGAATCAAT	Endothelial	Endothelial
SRR6040903	879	556	SRR6040903_CGTTAAGTGCCN	0.0156775	Sathyamurthy	SRR6040903_CGTTAAGTGCCN	junk	Garbage
SRR6040903	566	412	SRR6040903_ATGGCTTAGATG	0.00352113	Sathyamurthy	SRR6040903_ATGGCTTAGATG	junk	Garbage
SRR6040903	563	416	SRR6040903_CATGTATCAGCA	0.0140105	Sathyamurthy	SRR6040903_CATGTATCAGCA	junk	Garbage
SRR6040903	649	459	SRR6040903_GTATTATTAAGA	0.0106707	Sathyamurthy	SRR6040903_GTATTATTAAGA	junk	Garbage
SRR6040903	710	476	SRR6040903_TTCACATGACAC	0.0138889	Sathyamurthy	SRR6040903_TTCACATGACAC	junk	Garbage
SRR6040903	723	476	SRR6040903_AAACCTATAACN	0.0136426	Sathyamurthy	SRR6040903_AAACCTATAACN	junk	Garbage
SRR6040903	825	551	SRR6040903_ACCCTACTCGTG	0.00841346	Sathyamurthy	SRR6040903_ACCCTACTCGTG	Oligos 1	Oligos 1
SRR6040903	568	409	SRR6040903_GAGGCCGAAGAG	0.008726	Sathyamurthy	SRR6040903_GAGGCCGAAGAG	junk	Garbage
SRR6040903	702	499	SRR6040903_AGTGTAATGTTT	0.00987306	Sathyamurthy	SRR6040903_AGTGTAATGTTT	junk	Garbage
SRR6040903	941	628	SRR6040903_ACCATAGCCACN	0.00842993	Sathyamurthy	SRR6040903_ACCATAGCCACN	junk	Garbage
SRR6040903	753	536	SRR6040903_CACCGTACATCG	0.00921053	Sathyamurthy	SRR6040903_CACCGTACATCG	doublets	Garbage
SRR6040903	878	568	SRR6040903_ATTGAATCTGCA	0.0112613	Sathyamurthy	SRR6040903_ATTGAATCTGCA	junk	Garbage
SRR6040903	885	577	SRR6040903_TCCTGATGCTTA	0.00673401	Sathyamurthy	SRR6040903_TCCTGATGCTTA	junk	Garbage
SRR6040903	10825	3477	SRR6040903_TGGTCCGTACTT	0.000646	Sathyamurthy	SRR6040903_TGGTCCGTACTT	doublets	Garbage
SRR6040903	674	473	SRR6040903_CTCCCTCGAGCN	0.0058997	Sathyamurthy	SRR6040903_CTCCCTCGAGCN	junk	Garbage
SRR6040903	576	437	SRR6040903_TTGCAGTGGCCT	0.00518135	Sathyamurthy	SRR6040903_TTGCAGTGGCCT	doublets	Garbage
SRR6040903	615	434	SRR6040903_CCGTCTTCCTTA	0.00485437	Sathyamurthy	SRR6040903_CCGTCTTCCTTA	junk	Garbage
SRR6040903	605	435	SRR6040903_CTGCGCGTCCCT	0.00165017	Sathyamurthy	SRR6040903_CTGCGCGTCCCT	junk	Garbage
SRR6040903	2429	1305	SRR6040903_TTTATTACGTCG	0.00205423	Sathyamurthy	SRR6040903_TTTATTACGTCG	Astrocytes 2	Astrocytes 2
SRR6040903	1190	724	SRR6040903_TGCGCCTATTCN	0.00750625	Sathyamurthy	SRR6040903_TGCGCCTATTCN	doublets	Garbage
SRR6040903	2936	1413	SRR6040903_AAACTATACTCT	0.00339443	Sathyamurthy	SRR6040903_AAACTATACTCT	Oligos 2	Oligos 2
SRR6040903	802	548	SRR6040903_TCCTTTTTACCA	0.00248756	Sathyamurthy	SRR6040903_TCCTTTTTACCA	junk	Garbage
SRR6040903	1116	676	SRR6040903_GATCTTTTGTAT	0.0176056	Sathyamurthy	SRR6040903_GATCTTTTGTAT	junk	Garbage
SRR6040903	736	495	SRR6040903_ATCAGCCATTTA	0.0120805	Sathyamurthy	SRR6040903_ATCAGCCATTTA	junk	Garbage
SRR6040903	715	496	SRR6040903_TGTAATGAATGG	0.00694444	Sathyamurthy	SRR6040903_TGTAATGAATGG	junk	Garbage
SRR6040903	895	610	SRR6040903_ATAAATTGATGA	0.0186404	Sathyamurthy	SRR6040903_ATAAATTGATGA	junk	Garbage
SRR6040903	651	451	SRR6040903_CTTGGTCCTCTC	0.00306279	Sathyamurthy	SRR6040903_CTTGGTCCTCTC	junk	Garbage
SRR6040903	593	401	SRR6040903_CGAAACAGCCAA	0.0182119	Sathyamurthy	SRR6040903_CGAAACAGCCAA	junk	Garbage
SRR6040903	812	537	SRR6040903_CAAATTGAAGTN	0	Sathyamurthy	SRR6040903_CAAATTGAAGTN	junk	Garbage
SRR6040903	872	566	SRR6040903_GTAACATTGGCT	0.018018	Sathyamurthy	SRR6040903_GTAACATTGGCT	junk	Garbage
SRR6040903	1216	711	SRR6040903_GGGGTCGAGGAG	0.00572363	Sathyamurthy	SRR6040903_GGGGTCGAGGAG	Astrocytes 1	Astrocytes 1
SRR6040903	931	629	SRR6040903_TTCAAAAGGTTC	0.0127253	Sathyamurthy	SRR6040903_TTCAAAAGGTTC	junk	Garbage
SRR6040903	584	413	SRR6040903_CCCGTGGCCAGC	0.00341297	Sathyamurthy	SRR6040903_CCCGTGGCCAGC	junk	Garbage
SRR6040903	1754	1033	SRR6040903_TTTTTTCTACTG	0.00510493	Sathyamurthy	SRR6040903_TTTTTTCTACTG	doublets	Garbage
SRR6040903	789	533	SRR6040903_TTCCCGTGTCCG	0.00378788	Sathyamurthy	SRR6040903_TTCCCGTGTCCG	Oligos 1	Oligos 1
SRR6040903	872	573	SRR6040903_GTAGTGTCGTTT	0.0113379	Sathyamurthy	SRR6040903_GTAGTGTCGTTT	junk	Garbage
SRR6040903	3119	1464	SRR6040903_TTTTTGGGCTGT	0.00128082	Sathyamurthy	SRR6040903_TTTTTGGGCTGT	Oligos 2	Oligos 2
SRR6040903	1135	709	SRR6040903_TTCACGCACTTC	0.00438597	Sathyamurthy	SRR6040903_TTCACGCACTTC	junk	Garbage
SRR6040903	862	539	SRR6040903_CATCGTCACGCC	0.00461894	Sathyamurthy	SRR6040903_CATCGTCACGCC	junk	Garbage
SRR6040903	606	436	SRR6040903_CGCGTGCGCCCT	0.00328947	Sathyamurthy	SRR6040903_CGCGTGCGCCCT	junk	Garbage
SRR6040903	591	436	SRR6040903_CCTCTGATGTCN	0.00838926	Sathyamurthy	SRR6040903_CCTCTGATGTCN	junk	Garbage
SRR6040903	609	420	SRR6040903_CGATGATGCTAN	0.0097561	Sathyamurthy	SRR6040903_CGATGATGCTAN	junk	Garbage
SRR6040903	2611	1447	SRR6040903_TTTGTTCCCTGC	0.000765	Sathyamurthy	SRR6040903_TTTGTTCCCTGC	Meninges 2	Meninges 2
SRR6040903	587	411	SRR6040903_GGCCAGGCGTCC	0.00508475	Sathyamurthy	SRR6040903_GGCCAGGCGTCC	junk	Garbage
SRR6040903	9496	2856	SRR6040903_GACCTTCCTACN	0.000105	Sathyamurthy	SRR6040903_GACCTTCCTACN	neuron	Inhib-11
SRR6040903	1488	916	SRR6040903_AAGTCTGTGTCN	0.000672	Sathyamurthy	SRR6040903_AAGTCTGTGTCN	Oligos 1	Oligos 1
SRR6040903	823	550	SRR6040903_AAACGCACCAGT	0.00843373	Sathyamurthy	SRR6040903_AAACGCACCAGT	junk	Garbage
SRR6040903	1061	625	SRR6040903_CTTATGTAACTT	0.0102612	Sathyamurthy	SRR6040903_CTTATGTAACTT	junk	Garbage
SRR6040903	847	583	SRR6040903_GCGCTATTAGTG	0.0162602	Sathyamurthy	SRR6040903_GCGCTATTAGTG	junk	Garbage
SRR6040903	971	631	SRR6040903_GCAACCCGTGAC	0.0142132	Sathyamurthy	SRR6040903_GCAACCCGTGAC	junk	Garbage
SRR6040903	784	498	SRR6040903_TTCGCCCCCGGC	0.00254453	Sathyamurthy	SRR6040903_TTCGCCCCCGGC	junk	Garbage
SRR6040903	683	498	SRR6040903_CCATGCCACACC	0.00870827	Sathyamurthy	SRR6040903_CCATGCCACACC	junk	Garbage
SRR6040903	927	622	SRR6040903_TCCGGTTTTACA	0.0159236	Sathyamurthy	SRR6040903_TCCGGTTTTACA	Oligos 1	Oligos 1
SRR6040903	767	539	SRR6040903_CCTGAGAGTTAA	0.0191816	Sathyamurthy	SRR6040903_CCTGAGAGTTAA	Schwann	Schwann
SRR6040903	1722	997	SRR6040903_GACATCTTTTTT	0.0243626	Sathyamurthy	SRR6040903_GACATCTTTTTT	doublets	Garbage
SRR6040903	985	637	SRR6040903_TCGTAACTCCGT	0.00303644	Sathyamurthy	SRR6040903_TCGTAACTCCGT	junk	Garbage
SRR6040903	671	480	SRR6040903_CCTCGCTATTAT	0.00592593	Sathyamurthy	SRR6040903_CCTCGCTATTAT	junk	Garbage
SRR6040903	540	412	SRR6040903_TTTCTCACTGCG	0.010989	Sathyamurthy	SRR6040903_TTTCTCACTGCG	junk	Garbage
SRR6040903	1033	746	SRR6040903_GCAGTGCTGACG	0	Sathyamurthy	SRR6040903_GCAGTGCTGACG	junk	Garbage
SRR6040903	822	538	SRR6040903_CCCAATTAAGGT	0.0143885	Sathyamurthy	SRR6040903_CCCAATTAAGGT	junk	Garbage
SRR6040903	579	411	SRR6040903_ACTACGCCCAAN	0.00686106	Sathyamurthy	SRR6040903_ACTACGCCCAAN	junk	Garbage
SRR6040903	758	546	SRR6040903_GCAACAGCATGA	0.0168612	Sathyamurthy	SRR6040903_GCAACAGCATGA	junk	Garbage
SRR6040903	621	442	SRR6040903_AGGTTGAGATAN	0.0174051	Sathyamurthy	SRR6040903_AGGTTGAGATAN	junk	Garbage
SRR6040903	898	587	SRR6040903_ACTAGTCTCCTT	0.00883002	Sathyamurthy	SRR6040903_ACTAGTCTCCTT	junk	Garbage
SRR6040903	724	539	SRR6040903_TTCCAGGATCGG	0.00412655	Sathyamurthy	SRR6040903_TTCCAGGATCGG	doublets	Garbage
SRR6040903	738	497	SRR6040903_TGCAGATTATTT	0.00672948	Sathyamurthy	SRR6040903_TGCAGATTATTT	junk	Garbage
SRR6040903	1231	758	SRR6040903_CGCTTTAAGATC	0.00965406	Sathyamurthy	SRR6040903_CGCTTTAAGATC	Oligos 1	Oligos 1
SRR6040903	1105	699	SRR6040903_AATTCATTTGGT	0.008079	Sathyamurthy	SRR6040903_AATTCATTTGGT	junk	Garbage
SRR6040903	3508	1788	SRR6040903_TACGTTAGGTCT	0.00057	Sathyamurthy	SRR6040903_TACGTTAGGTCT	doublets	Garbage
SRR6040903	753	524	SRR6040903_ACCGAAGAAGTC	0.011811	Sathyamurthy	SRR6040903_ACCGAAGAAGTC	junk	Garbage
SRR6040903	1728	960	SRR6040903_ATATCTCCTATC	0.00518135	Sathyamurthy	SRR6040903_ATATCTCCTATC	doublets	Garbage
SRR6040903	816	556	SRR6040903_TTTACTGATGCT	0.00729927	Sathyamurthy	SRR6040903_TTTACTGATGCT	junk	Garbage
SRR6040903	710	467	SRR6040903_CAAACGTCTTCG	0.0125174	Sathyamurthy	SRR6040903_CAAACGTCTTCG	junk	Garbage
SRR6040903	770	542	SRR6040903_TTATGGGGCCTT	0.00388098	Sathyamurthy	SRR6040903_TTATGGGGCCTT	Meninges 1	Meninges 1
SRR6040903	1195	757	SRR6040903_ACTTCCCGTTTG	0.00582363	Sathyamurthy	SRR6040903_ACTTCCCGTTTG	junk	Garbage
SRR6040903	1069	670	SRR6040903_GATTTATACTGC	0.0129271	Sathyamurthy	SRR6040903_GATTTATACTGC	junk	Garbage
SRR6040903	905	582	SRR6040903_TGCCTTAGGAGA	0.0120087	Sathyamurthy	SRR6040903_TGCCTTAGGAGA	junk	Garbage
SRR6040903	1027	745	SRR6040903_GACCTTGGTTAG	0	Sathyamurthy	SRR6040903_GACCTTGGTTAG	Meninges 1	Meninges 1
SRR6040903	1202	819	SRR6040903_GTTTTTGCTGTG	0.00578991	Sathyamurthy	SRR6040903_GTTTTTGCTGTG	doublets	Garbage
SRR6040903	2577	1372	SRR6040903_ATCGATATCCCN	0.00808314	Sathyamurthy	SRR6040903_ATCGATATCCCN	Oligos 1	Oligos 1
SRR6040903	788	524	SRR6040903_TGCTAGAGTATT	0.00126743	Sathyamurthy	SRR6040903_TGCTAGAGTATT	Oligos 1	Oligos 1
SRR6040903	589	411	SRR6040903_GTCAGCTTTGAN	0.011745	Sathyamurthy	SRR6040903_GTCAGCTTTGAN	junk	Garbage
SRR6040903	775	554	SRR6040903_GTGAACATGGTG	0.0152478	Sathyamurthy	SRR6040903_GTGAACATGGTG	junk	Garbage
SRR6040903	602	469	SRR6040903_CTAGGCGACTTG	0.00495868	Sathyamurthy	SRR6040903_CTAGGCGACTTG	OPC	OPC
SRR6040903	814	532	SRR6040903_TCCTCCAATGCC	0.00488998	Sathyamurthy	SRR6040903_TCCTCCAATGCC	junk	Garbage
SRR6040903	543	414	SRR6040903_AGGCTAGGCACA	0.00731261	Sathyamurthy	SRR6040903_AGGCTAGGCACA	Oligos 1	Oligos 1
SRR6040903	767	522	SRR6040903_TTTTGCTATTTA	0.0103226	Sathyamurthy	SRR6040903_TTTTGCTATTTA	junk	Garbage
SRR6040903	875	579	SRR6040903_TTTCCTAGGTTC	0.00793651	Sathyamurthy	SRR6040903_TTTCCTAGGTTC	junk	Garbage
SRR6040903	778	507	SRR6040903_GGTCAGACGCCA	0.0025641	Sathyamurthy	SRR6040903_GGTCAGACGCCA	junk	Garbage
SRR6040903	1057	665	SRR6040903_GGTTAGATTCCC	0.0185701	Sathyamurthy	SRR6040903_GGTTAGATTCCC	junk	Garbage
SRR6040903	1041	692	SRR6040903_TTTCAGTGTTGT	0.012334	Sathyamurthy	SRR6040903_TTTCAGTGTTGT	doublets	Garbage
SRR6040903	1449	840	SRR6040903_GTATGATGCTAG	0.00480769	Sathyamurthy	SRR6040903_GTATGATGCTAG	neuron	Excit-11
SRR6040903	685	479	SRR6040903_CAGTGCTTTGAG	0.0158046	Sathyamurthy	SRR6040903_CAGTGCTTTGAG	junk	Garbage
SRR6040903	939	584	SRR6040903_CAACGCCTCCTT	0.00844773	Sathyamurthy	SRR6040903_CAACGCCTCCTT	junk	Garbage
SRR6040903	590	438	SRR6040903_CAGAGTAAGACA	0.00673401	Sathyamurthy	SRR6040903_CAGAGTAAGACA	junk	Garbage
SRR6040903	649	464	SRR6040903_AAAACTAGTTCC	0.0106707	Sathyamurthy	SRR6040903_AAAACTAGTTCC	junk	Garbage
SRR6040903	663	477	SRR6040903_ACGGTATCTTGT	0.005997	Sathyamurthy	SRR6040903_ACGGTATCTTGT	junk	Garbage
SRR6040903	740	498	SRR6040903_TCCAACAAGTAN	0.0185676	Sathyamurthy	SRR6040903_TCCAACAAGTAN	junk	Garbage
SRR6040903	697	485	SRR6040903_TGTCCATCCATC	0.0210674	Sathyamurthy	SRR6040903_TGTCCATCCATC	junk	Garbage
SRR6040903	558	409	SRR6040903_CGACGCATCACN	0.00888099	Sathyamurthy	SRR6040903_CGACGCATCACN	junk	Garbage
SRR6040903	849	592	SRR6040903_CGGCCAGGATGC	0.0104895	Sathyamurthy	SRR6040903_CGGCCAGGATGC	junk	Garbage
SRR6040903	833	585	SRR6040903_GACCCCAAGTGC	0.00119904	Sathyamurthy	SRR6040903_GACCCCAAGTGC	Oligos 1	Oligos 1
SRR6040903	749	559	SRR6040903_TATGGGGGAAGG	0.0144737	Sathyamurthy	SRR6040903_TATGGGGGAAGG	Microglia	Microglia
SRR6040903	2336	1290	SRR6040903_TTCTAGGTCATT	0.00722482	Sathyamurthy	SRR6040903_TTCTAGGTCATT	doublets	Garbage
SRR6040903	561	406	SRR6040903_CGGGAAAGTTCN	0.00883392	Sathyamurthy	SRR6040903_CGGGAAAGTTCN	junk	Garbage
SRR6040903	1005	633	SRR6040903_GGCAATACCCTC	0.0019861	Sathyamurthy	SRR6040903_GGCAATACCCTC	junk	Garbage
SRR6040903	597	432	SRR6040903_TAGCAATTCCGT	0.0132231	Sathyamurthy	SRR6040903_TAGCAATTCCGT	junk	Garbage
SRR6040903	1073	659	SRR6040903_TGGTTCTAATGG	0.00648148	Sathyamurthy	SRR6040903_TGGTTCTAATGG	junk	Garbage
SRR6040903	1074	723	SRR6040903_CCTTGTTGTTTG	0.0191781	Sathyamurthy	SRR6040903_CCTTGTTGTTTG	doublets	Garbage
SRR6040903	1133	734	SRR6040903_CCGAAGACTGCN	0.00526778	Sathyamurthy	SRR6040903_CCGAAGACTGCN	Oligos 1	Oligos 1
SRR6040903	731	511	SRR6040903_CGCCTCATCCAT	0.0201072	Sathyamurthy	SRR6040903_CGCCTCATCCAT	junk	Garbage
SRR6040903	657	459	SRR6040903_AGAAGCCTTCTC	0.00605144	Sathyamurthy	SRR6040903_AGAAGCCTTCTC	junk	Garbage
SRR6040903	809	567	SRR6040903_TGTTCGTCGAGN	0.00246609	Sathyamurthy	SRR6040903_TGTTCGTCGAGN	junk	Garbage
SRR6040903	979	618	SRR6040903_AGCAGCTTTTAC	0.0101112	Sathyamurthy	SRR6040903_AGCAGCTTTTAC	junk	Garbage
SRR6040903	1637	957	SRR6040903_GACTGCCAGACN	0.00122026	Sathyamurthy	SRR6040903_GACTGCCAGACN	Astrocytes 1	Astrocytes 1
SRR6040903	682	480	SRR6040903_CGATGTCAGTTC	0.047486	Sathyamurthy	SRR6040903_CGATGTCAGTTC	junk	Garbage
SRR6040903	651	430	SRR6040903_CTCCGGCCCTAN	0.00306279	Sathyamurthy	SRR6040903_CTCCGGCCCTAN	junk	Garbage
SRR6040903	812	436	SRR6040903_ATAACGTCCCGG	0.00123001	Sathyamurthy	SRR6040903_ATAACGTCCCGG	doublets	Garbage
SRR6040903	2121	1150	SRR6040903_TGGTAAAATTAT	0.00887851	Sathyamurthy	SRR6040903_TGGTAAAATTAT	doublets	Garbage
SRR6040903	558	426	SRR6040903_GTGTCCCGAGGN	0.00888099	Sathyamurthy	SRR6040903_GTGTCCCGAGGN	junk	Garbage
SRR6040903	1382	945	SRR6040903_TCCTTTATCGGT	0.0050396	Sathyamurthy	SRR6040903_TCCTTTATCGGT	Endothelial	Endothelial
SRR6040903	650	478	SRR6040903_TGCAAATTCAGA	0.0151515	Sathyamurthy	SRR6040903_TGCAAATTCAGA	Schwann	Schwann
SRR6040903	1019	683	SRR6040903_CCGACCAGTTGN	0.00682261	Sathyamurthy	SRR6040903_CCGACCAGTTGN	doublets	Garbage
SRR6040903	607	430	SRR6040903_GCTCCGTCTGAC	0.0114007	Sathyamurthy	SRR6040903_GCTCCGTCTGAC	junk	Garbage
SRR6040903	606	407	SRR6040903_TAAACGAGAATN	0.0130293	Sathyamurthy	SRR6040903_TAAACGAGAATN	junk	Garbage
SRR6040903	1101	674	SRR6040903_ATGAGAAACTAC	0.00542005	Sathyamurthy	SRR6040903_ATGAGAAACTAC	junk	Garbage
SRR6040903	6320	2666	SRR6040903_ATCTTCACTCGG	0.00284001	Sathyamurthy	SRR6040903_ATCTTCACTCGG	doublets	Garbage
SRR6040903	816	546	SRR6040903_GAATCACTAGCG	0.00122399	Sathyamurthy	SRR6040903_GAATCACTAGCG	junk	Garbage
SRR6040903	814	517	SRR6040903_TTGAGCTAGTTT	0.00973236	Sathyamurthy	SRR6040903_TTGAGCTAGTTT	junk	Garbage
SRR6040903	805	530	SRR6040903_CGGATAATGAAT	0.0182927	Sathyamurthy	SRR6040903_CGGATAATGAAT	junk	Garbage
SRR6040903	567	402	SRR6040903_AACATTAACACA	0.0121951	Sathyamurthy	SRR6040903_AACATTAACACA	junk	Garbage
SRR6040903	3947	1655	SRR6040903_TTAGTAGGTGAC	0.00202276	Sathyamurthy	SRR6040903_TTAGTAGGTGAC	Astrocytes 1	Astrocytes 1
SRR6040903	923	675	SRR6040903_TGGTAATTTGGN	0.00538793	Sathyamurthy	SRR6040903_TGGTAATTTGGN	junk	Garbage
SRR6040903	2520	1433	SRR6040903_CCGCTTTGGCCT	0.0023753	Sathyamurthy	SRR6040903_CCGCTTTGGCCT	Meninges 1	Meninges 1
SRR6040903	859	590	SRR6040903_CGTGGAGACGGT	0.00348028	Sathyamurthy	SRR6040903_CGTGGAGACGGT	Oligos 1	Oligos 1
SRR6040903	529	401	SRR6040903_CGAGCGTGGAGA	0.0203704	Sathyamurthy	SRR6040903_CGAGCGTGGAGA	doublets	Garbage
SRR6040903	1261	763	SRR6040903_CCTGATCCGCGN	0.0086478	Sathyamurthy	SRR6040903_CCTGATCCGCGN	junk	Garbage
SRR6040903	1147	758	SRR6040903_ATAGGTGTGATT	0.00434028	Sathyamurthy	SRR6040903_ATAGGTGTGATT	doublets	Garbage
SRR6040903	686	465	SRR6040903_CTGTAAAGATTC	0.010101	Sathyamurthy	SRR6040903_CTGTAAAGATTC	junk	Garbage
SRR6040903	674	466	SRR6040903_TGTCGTCGATTT	0.00736377	Sathyamurthy	SRR6040903_TGTCGTCGATTT	junk	Garbage
SRR6040903	644	420	SRR6040903_AACTGTGGAGTC	0.00617284	Sathyamurthy	SRR6040903_AACTGTGGAGTC	junk	Garbage
SRR6040903	685	479	SRR6040903_AATGTAGTCTGT	0.00436047	Sathyamurthy	SRR6040903_AATGTAGTCTGT	junk	Garbage
SRR6040903	1093	669	SRR6040903_CTAACAAGCCCT	0.00996377	Sathyamurthy	SRR6040903_CTAACAAGCCCT	junk	Garbage
SRR6040903	712	461	SRR6040903_GCTCAAGAACTG	0.0111111	Sathyamurthy	SRR6040903_GCTCAAGAACTG	junk	Garbage
SRR6040903	778	495	SRR6040903_AGTGGATGGATA	0.0164349	Sathyamurthy	SRR6040903_AGTGGATGGATA	junk	Garbage
SRR6040903	1454	906	SRR6040903_ACGCATGCTTCT	0.00750853	Sathyamurthy	SRR6040903_ACGCATGCTTCT	Oligos 1	Oligos 1
SRR6040903	1015	628	SRR6040903_CTCCAAGAATGT	0.00294695	Sathyamurthy	SRR6040903_CTCCAAGAATGT	junk	Garbage
SRR6040903	699	475	SRR6040903_CCATCCGCCCAG	0.0056899	Sathyamurthy	SRR6040903_CCATCCGCCCAG	junk	Garbage
SRR6040903	1085	725	SRR6040903_TCGTCGATTTTC	0.0100365	Sathyamurthy	SRR6040903_TCGTCGATTTTC	junk	Garbage
SRR6040903	1964	1111	SRR6040903_TTTACCGATCCA	0.00203252	Sathyamurthy	SRR6040903_TTTACCGATCCA	Astrocytes 1	Astrocytes 1
SRR6040903	575	403	SRR6040903_GCATCTTCTAAG	0.010327	Sathyamurthy	SRR6040903_GCATCTTCTAAG	junk	Garbage
SRR6040903	579	414	SRR6040903_ACCATTCAAAGN	0.0119454	Sathyamurthy	SRR6040903_ACCATTCAAAGN	junk	Garbage
SRR6040903	554	410	SRR6040903_GGCGTATCTGGT	0.00716846	Sathyamurthy	SRR6040903_GGCGTATCTGGT	junk	Garbage
SRR6040903	2425	1354	SRR6040903_TTTCACCGATCN	0.0114146	Sathyamurthy	SRR6040903_TTTCACCGATCN	Astrocytes 2	Astrocytes 2
SRR6040903	3232	1843	SRR6040903_TATCAATAGGTC	0.0107132	Sathyamurthy	SRR6040903_TATCAATAGGTC	Endothelial	Endothelial
SRR6040903	724	528	SRR6040903_GTATTTTTGTTT	0.00412655	Sathyamurthy	SRR6040903_GTATTTTTGTTT	junk	Garbage
SRR6040903	872	583	SRR6040903_ATGACATCTAAN	0.00683371	Sathyamurthy	SRR6040903_ATGACATCTAAN	doublets	Garbage
SRR6040903	677	441	SRR6040903_GTCACGCCACTA	0.00147493	Sathyamurthy	SRR6040903_GTCACGCCACTA	junk	Garbage
SRR6040903	593	428	SRR6040903_TCATGTTAGCTA	0.0182119	Sathyamurthy	SRR6040903_TCATGTTAGCTA	junk	Garbage
SRR6040903	648	460	SRR6040903_TAGAGATTGTTG	0.010687	Sathyamurthy	SRR6040903_TAGAGATTGTTG	junk	Garbage
SRR6040903	611	418	SRR6040903_TGAACTTGACTG	0.0176849	Sathyamurthy	SRR6040903_TGAACTTGACTG	junk	Garbage
SRR6040903	1314	850	SRR6040903_CCATCCTAGATN	0.00979653	Sathyamurthy	SRR6040903_CCATCCTAGATN	Schwann	Schwann
SRR6040903	894	607	SRR6040903_GCTCACCCTAAC	0.00445434	Sathyamurthy	SRR6040903_GCTCACCCTAAC	Oligos 1	Oligos 1
SRR6040903	764	519	SRR6040903_CAACGCTATTTT	0.00520833	Sathyamurthy	SRR6040903_CAACGCTATTTT	junk	Garbage
SRR6040903	592	409	SRR6040903_TAGACAAGGCCA	0.00168634	Sathyamurthy	SRR6040903_TAGACAAGGCCA	junk	Garbage
SRR6040903	876	585	SRR6040903_TAATCTAACGAC	0.0112867	Sathyamurthy	SRR6040903_TAATCTAACGAC	junk	Garbage
SRR6040903	634	438	SRR6040903_CCGTTTGATGGT	0.0124611	Sathyamurthy	SRR6040903_CCGTTTGATGGT	junk	Garbage
SRR6040903	859	566	SRR6040903_GTGACACTCTAT	0.00808314	Sathyamurthy	SRR6040903_GTGACACTCTAT	junk	Garbage
SRR6040903	706	486	SRR6040903_GTCAGTTTGGAG	0.0180807	Sathyamurthy	SRR6040903_GTCAGTTTGGAG	junk	Garbage
SRR6040903	743	506	SRR6040903_ACTCAGGAAGCG	0.0119681	Sathyamurthy	SRR6040903_ACTCAGGAAGCG	Oligos 1	Oligos 1
SRR6040903	718	483	SRR6040903_TTCCGCACACAA	0.00691563	Sathyamurthy	SRR6040903_TTCCGCACACAA	junk	Garbage
SRR6040903	939	618	SRR6040903_TAAATATATCGT	0.00634921	Sathyamurthy	SRR6040903_TAAATATATCGT	junk	Garbage
SRR6040903	747	494	SRR6040903_GAAAGAGCCAGN	0.00928382	Sathyamurthy	SRR6040903_GAAAGAGCCAGN	junk	Garbage
SRR6040903	713	473	SRR6040903_AACTCAAATGTN	0.00696379	Sathyamurthy	SRR6040903_AACTCAAATGTN	junk	Garbage
SRR6040903	627	438	SRR6040903_GCAAATGTGCTA	0.00476191	Sathyamurthy	SRR6040903_GCAAATGTGCTA	junk	Garbage
SRR6040903	657	471	SRR6040903_AGTGGAGAGACA	0.0030349	Sathyamurthy	SRR6040903_AGTGGAGAGACA	junk	Garbage
SRR6040903	711	521	SRR6040903_AGTGGATGTGTG	0.0152355	Sathyamurthy	SRR6040903_AGTGGATGTGTG	junk	Garbage
SRR6040903	676	468	SRR6040903_CATCTCCCGATT	0.0287356	Sathyamurthy	SRR6040903_CATCTCCCGATT	junk	Garbage
SRR6040903	624	454	SRR6040903_ACCGACCCGATC	0.00319489	Sathyamurthy	SRR6040903_ACCGACCCGATC	junk	Garbage
SRR6040903	938	583	SRR6040903_ACTCCCGTCAGG	0.00424628	Sathyamurthy	SRR6040903_ACTCCCGTCAGG	doublets	Garbage
SRR6040903	761	497	SRR6040903_TGCCCATCTGCC	0.00262123	Sathyamurthy	SRR6040903_TGCCCATCTGCC	junk	Garbage
SRR6040903	755	547	SRR6040903_AGGTTAGATTTG	0.0104849	Sathyamurthy	SRR6040903_AGGTTAGATTTG	junk	Garbage
SRR6040903	706	507	SRR6040903_GGTGTGATCTAC	0.00981767	Sathyamurthy	SRR6040903_GGTGTGATCTAC	Oligos 1	Oligos 1
SRR6040903	827	544	SRR6040903_CGGTAGACACAC	0.0143027	Sathyamurthy	SRR6040903_CGGTAGACACAC	junk	Garbage
SRR6040903	857	587	SRR6040903_CCCTTTCAACTT	0.00580046	Sathyamurthy	SRR6040903_CCCTTTCAACTT	junk	Garbage
SRR6040903	936	611	SRR6040903_TTTCTTATTGGN	0.00847458	Sathyamurthy	SRR6040903_TTTCTTATTGGN	junk	Garbage
SRR6040903	895	547	SRR6040903_CCTCGAAATTCA	0.00111607	Sathyamurthy	SRR6040903_CCTCGAAATTCA	Oligos 1	Oligos 1
SRR6040903	719	507	SRR6040903_CGGCGCATAATA	0.00415512	Sathyamurthy	SRR6040903_CGGCGCATAATA	junk	Garbage
SRR6040903	588	407	SRR6040903_CATAATGTGATG	0.0150754	Sathyamurthy	SRR6040903_CATAATGTGATG	junk	Garbage
SRR6040903	614	401	SRR6040903_CGGTGCGACTCG	0	Sathyamurthy	SRR6040903_CGGTGCGACTCG	Oligos 1	Oligos 1
SRR6040903	759	531	SRR6040903_GTTCCCCCTACN	0.00524246	Sathyamurthy	SRR6040903_GTTCCCCCTACN	junk	Garbage
SRR6040903	602	440	SRR6040903_AGGGGGTGTTTG	0.00660066	Sathyamurthy	SRR6040903_AGGGGGTGTTTG	junk	Garbage
SRR6040903	679	462	SRR6040903_GTCTAACTCCGC	0.00585651	Sathyamurthy	SRR6040903_GTCTAACTCCGC	junk	Garbage
SRR6040903	3661	1688	SRR6040903_AATTGGACAACC	0.000546	Sathyamurthy	SRR6040903_AATTGGACAACC	neuron	Excit-13
SRR6040903	599	434	SRR6040903_CCACTCAATACC	0.00498339	Sathyamurthy	SRR6040903_CCACTCAATACC	junk	Garbage
SRR6040903	1946	1278	SRR6040903_ATAAAGCTTCGC	0.0061287	Sathyamurthy	SRR6040903_ATAAAGCTTCGC	Meninges 2	Meninges 2
SRR6040903	576	420	SRR6040903_ACACCGCATCTC	0.0120069	Sathyamurthy	SRR6040903_ACACCGCATCTC	junk	Garbage
SRR6040903	784	533	SRR6040903_CGTAAGCATTAG	0.00381194	Sathyamurthy	SRR6040903_CGTAAGCATTAG	junk	Garbage
SRR6040903	1236	776	SRR6040903_GTGTTCTTGTCC	0.00322581	Sathyamurthy	SRR6040903_GTGTTCTTGTCC	doublets	Garbage
SRR6040903	655	437	SRR6040903_CCGTAGTTGTAG	0.0135542	Sathyamurthy	SRR6040903_CCGTAGTTGTAG	junk	Garbage
SRR6040903	649	438	SRR6040903_TCGGTTTCGCAN	0.00460123	Sathyamurthy	SRR6040903_TCGGTTTCGCAN	Oligos 1	Oligos 1
SRR6040903	1041	655	SRR6040903_CTCTACTGATCT	0.00382775	Sathyamurthy	SRR6040903_CTCTACTGATCT	Oligos 1	Oligos 1
SRR6040903	683	472	SRR6040903_AGATTGGAGAGN	0.0270655	Sathyamurthy	SRR6040903_AGATTGGAGAGN	junk	Garbage
SRR6040903	895	595	SRR6040903_AAAGGTCCCAAG	0.00444939	Sathyamurthy	SRR6040903_AAAGGTCCCAAG	junk	Garbage
SRR6040903	655	483	SRR6040903_CTGCGGCACAGN	0.00907716	Sathyamurthy	SRR6040903_CTGCGGCACAGN	junk	Garbage
SRR6040903	643	494	SRR6040903_TTTGTTGCGGCG	0.021309	Sathyamurthy	SRR6040903_TTTGTTGCGGCG	junk	Garbage
SRR6040903	635	440	SRR6040903_AAACTGTTATTT	0.0230769	Sathyamurthy	SRR6040903_AAACTGTTATTT	junk	Garbage
SRR6040903	725	496	SRR6040903_GACATTAATGCC	0.0109141	Sathyamurthy	SRR6040903_GACATTAATGCC	junk	Garbage
SRR6040903	615	444	SRR6040903_AGACAGTCATCA	0.011254	Sathyamurthy	SRR6040903_AGACAGTCATCA	junk	Garbage
SRR6040903	551	403	SRR6040903_AAGACGATAGAC	0.0213144	Sathyamurthy	SRR6040903_AAGACGATAGAC	junk	Garbage
SRR6040903	627	448	SRR6040903_CTCACGACCTGA	0.011041	Sathyamurthy	SRR6040903_CTCACGACCTGA	junk	Garbage
SRR6040903	723	475	SRR6040903_CACAATTAGGTA	0.0136426	Sathyamurthy	SRR6040903_CACAATTAGGTA	junk	Garbage
SRR6040903	2000	1045	SRR6040903_AACTCACAACCA	0.00249377	Sathyamurthy	SRR6040903_AACTCACAACCA	neuron	Excit-19
SRR6040903	865	630	SRR6040903_GGGGTCCCGTGG	0.013683	Sathyamurthy	SRR6040903_GGGGTCCCGTGG	Meninges 2	Meninges 2
SRR6040903	805	568	SRR6040903_ATCACGCTTAGG	0.00494438	Sathyamurthy	SRR6040903_ATCACGCTTAGG	Oligos 1	Oligos 1
SRR6040903	3025	1355	SRR6040903_CGAATGAGCTAC	0.00427913	Sathyamurthy	SRR6040903_CGAATGAGCTAC	Astrocytes 1	Astrocytes 1
SRR6040903	751	553	SRR6040903_CAGTATCTCTGC	0.00132979	Sathyamurthy	SRR6040903_CAGTATCTCTGC	doublets	Garbage
SRR6040903	1181	726	SRR6040903_TCGTTAGACTCN	0.00505476	Sathyamurthy	SRR6040903_TCGTTAGACTCN	junk	Garbage
SRR6040903	826	582	SRR6040903_AGGCCCGAGTGG	0.00241546	Sathyamurthy	SRR6040903_AGGCCCGAGTGG	junk	Garbage
SRR6040903	654	470	SRR6040903_CACGATAATAAT	0.01059	Sathyamurthy	SRR6040903_CACGATAATAAT	junk	Garbage
SRR6040903	570	428	SRR6040903_ACTTATACAGTN	0.00869565	Sathyamurthy	SRR6040903_ACTTATACAGTN	junk	Garbage
SRR6040903	776	528	SRR6040903_GTGCCGTAATTT	0.0102041	Sathyamurthy	SRR6040903_GTGCCGTAATTT	junk	Garbage
SRR6040903	989	612	SRR6040903_CCTTAGTTTCGT	0.0129741	Sathyamurthy	SRR6040903_CCTTAGTTTCGT	junk	Garbage
SRR6040903	1180	758	SRR6040903_TTAAGTAGTTCT	0.0166667	Sathyamurthy	SRR6040903_TTAAGTAGTTCT	junk	Garbage
SRR6040903	700	482	SRR6040903_CTGGGCCCCCCA	0.0182328	Sathyamurthy	SRR6040903_CTGGGCCCCCCA	junk	Garbage
SRR6040903	803	538	SRR6040903_TTAAGTTAGTTA	0.0123001	Sathyamurthy	SRR6040903_TTAAGTTAGTTA	junk	Garbage
SRR6040903	551	403	SRR6040903_GATGTGTTCAAN	0.0178253	Sathyamurthy	SRR6040903_GATGTGTTCAAN	junk	Garbage
SRR6040903	3972	1860	SRR6040903_CGCTCACCCCTA	0.00100604	Sathyamurthy	SRR6040903_CGCTCACCCCTA	Schwann	Schwann
SRR6040903	666	458	SRR6040903_AACATTCACTTA	0.0191458	Sathyamurthy	SRR6040903_AACATTCACTTA	junk	Garbage
SRR6040903	616	428	SRR6040903_CGCTCCTGGCGN	0.00805153	Sathyamurthy	SRR6040903_CGCTCCTGGCGN	junk	Garbage
SRR6040903	1179	764	SRR6040903_GGTCAGTCGGCN	0.000847	Sathyamurthy	SRR6040903_GGTCAGTCGGCN	Astrocytes 1	Astrocytes 1
SRR6040903	541	429	SRR6040903_GCGAAAGTGGTT	0.00368324	Sathyamurthy	SRR6040903_GCGAAAGTGGTT	Meninges 1	Meninges 1
SRR6040903	739	524	SRR6040903_GGTTCCGGTTCA	0.0120321	Sathyamurthy	SRR6040903_GGTTCCGGTTCA	junk	Garbage
SRR6040903	727	460	SRR6040903_TCAACTCTAGAT	0.0215343	Sathyamurthy	SRR6040903_TCAACTCTAGAT	junk	Garbage
SRR6040903	713	480	SRR6040903_GACCAGCTACTN	0.00696379	Sathyamurthy	SRR6040903_GACCAGCTACTN	junk	Garbage
SRR6040903	1221	802	SRR6040903_TGACGGCCCTTG	0.00731707	Sathyamurthy	SRR6040903_TGACGGCCCTTG	Meninges 1	Meninges 1
SRR6040903	1300	797	SRR6040903_CAATAGCACTTG	0.0015361	Sathyamurthy	SRR6040903_CAATAGCACTTG	Oligos 1	Oligos 1
SRR6040903	1482	895	SRR6040903_AGGCCCGAGTTC	0.00536913	Sathyamurthy	SRR6040903_AGGCCCGAGTTC	Oligos 1	Oligos 1
SRR6040903	982	642	SRR6040903_TTTGTTTCTTAT	0.0110775	Sathyamurthy	SRR6040903_TTTGTTTCTTAT	junk	Garbage
SRR6040903	791	581	SRR6040903_TTATAGGAAGTC	0.00503145	Sathyamurthy	SRR6040903_TTATAGGAAGTC	Peripheral glia/NC derivative	Peripheral Glia/NC Derivative
SRR6040903	975	567	SRR6040903_CAGGTCGTGAAA	0.00204708	Sathyamurthy	SRR6040903_CAGGTCGTGAAA	Oligos 1	Oligos 1
SRR6040903	797	557	SRR6040903_GTTCGCTACCGT	0.00623441	Sathyamurthy	SRR6040903_GTTCGCTACCGT	junk	Garbage
SRR6040903	1104	716	SRR6040903_AGACCTGAAAGC	0.00361011	Sathyamurthy	SRR6040903_AGACCTGAAAGC	Oligo Progen 2	Oligo Progen 2
SRR6040903	2338	1406	SRR6040903_TTACACAGGCAG	0.00341006	Sathyamurthy	SRR6040903_TTACACAGGCAG	doublets	Garbage
SRR6040903	894	589	SRR6040903_TGTGGCATGCGA	0.00445434	Sathyamurthy	SRR6040903_TGTGGCATGCGA	Oligos 1	Oligos 1
SRR6040903	2788	723	SRR6040903_TCAACTTCCAAT	0.00606061	Sathyamurthy	SRR6040903_TCAACTTCCAAT	junk	Garbage
SRR6040903	645	436	SRR6040903_TTGCAAATCTCA	0.0227273	Sathyamurthy	SRR6040903_TTGCAAATCTCA	junk	Garbage
SRR6040903	1623	862	SRR6040903_TCTCAGATTCCC	0.00123077	Sathyamurthy	SRR6040903_TCTCAGATTCCC	doublets	Garbage
SRR6040903	1701	1030	SRR6040903_CTCTGGCCTCCG	0.0046811	Sathyamurthy	SRR6040903_CTCTGGCCTCCG	Ependymal	Ependymal
SRR6040903	923	605	SRR6040903_TGGTCTTCGAGC	0.004315	Sathyamurthy	SRR6040903_TGGTCTTCGAGC	Oligos 1	Oligos 1
SRR6040903	1981	1121	SRR6040903_CGCGCAGCCTTG	0.000505	Sathyamurthy	SRR6040903_CGCGCAGCCTTG	Schwann	Schwann
SRR6040903	641	469	SRR6040903_GCGGATTAAGAC	0.00620155	Sathyamurthy	SRR6040903_GCGGATTAAGAC	doublets	Garbage
SRR6040903	612	436	SRR6040903_CATTAAATAAGN	0.00487805	Sathyamurthy	SRR6040903_CATTAAATAAGN	Oligos 1	Oligos 1
SRR6040903	867	575	SRR6040903_ACGCAGTAGTTG	0.0023015	Sathyamurthy	SRR6040903_ACGCAGTAGTTG	junk	Garbage
SRR6040903	1025	670	SRR6040903_TGGCCCCATAGG	0.0144231	Sathyamurthy	SRR6040903_TGGCCCCATAGG	junk	Garbage
SRR6040903	585	408	SRR6040903_CTCACTAGAACC	0.0118243	Sathyamurthy	SRR6040903_CTCACTAGAACC	doublets	Garbage
SRR6040903	690	477	SRR6040903_TACCCGCCACAG	0.00719425	Sathyamurthy	SRR6040903_TACCCGCCACAG	junk	Garbage
SRR6040903	693	487	SRR6040903_TGGTCGTATGTG	0.0114123	Sathyamurthy	SRR6040903_TGGTCGTATGTG	junk	Garbage
SRR6040903	588	404	SRR6040903_GTATCAACAGTT	0.0376432	Sathyamurthy	SRR6040903_GTATCAACAGTT	junk	Garbage
SRR6040903	698	474	SRR6040903_GGAATAATTGAN	0.00285714	Sathyamurthy	SRR6040903_GGAATAATTGAN	junk	Garbage
SRR6040903	1680	1025	SRR6040903_GAGAGCTGCTTG	0.0053286	Sathyamurthy	SRR6040903_GAGAGCTGCTTG	Oligos 2	Oligos 2
SRR6040903	833	562	SRR6040903_GTGTTTTGGGTG	0.0268692	Sathyamurthy	SRR6040903_GTGTTTTGGGTG	junk	Garbage
SRR6040903	1312	798	SRR6040903_ATCTATCGGGCC	0.00303951	Sathyamurthy	SRR6040903_ATCTATCGGGCC	Astrocytes 1	Astrocytes 1
SRR6040903	1052	650	SRR6040903_AATTTTCGTCGN	0.00378788	Sathyamurthy	SRR6040903_AATTTTCGTCGN	doublets	Garbage
SRR6040903	585	430	SRR6040903_TTCCTTATACCG	0.00679117	Sathyamurthy	SRR6040903_TTCCTTATACCG	junk	Garbage
SRR6040903	735	487	SRR6040903_AGCAAGGCCAAC	0.0027137	Sathyamurthy	SRR6040903_AGCAAGGCCAAC	junk	Garbage
SRR6040903	623	426	SRR6040903_CTATGTCCGGTT	0.00479233	Sathyamurthy	SRR6040903_CTATGTCCGGTT	junk	Garbage
SRR6040903	2711	1440	SRR6040903_ACTCAATGGCCC	0.000737	Sathyamurthy	SRR6040903_ACTCAATGGCCC	neuron	Excit-18
SRR6040903	798	537	SRR6040903_ACAACCTACTTA	0.00374532	Sathyamurthy	SRR6040903_ACAACCTACTTA	junk	Garbage
SRR6040903	3900	1972	SRR6040903_CGACGTATGTCT	0.0015361	Sathyamurthy	SRR6040903_CGACGTATGTCT	doublets	Garbage
SRR6040903	1243	807	SRR6040903_CATTAGTCTTTT	0.0056	Sathyamurthy	SRR6040903_CATTAGTCTTTT	junk	Garbage
SRR6040903	644	451	SRR6040903_GTAGTGTATCTN	0.0107527	Sathyamurthy	SRR6040903_GTAGTGTATCTN	junk	Garbage
SRR6040903	1091	706	SRR6040903_CATCTTAATCCT	0.0162308	Sathyamurthy	SRR6040903_CATCTTAATCCT	junk	Garbage
SRR6040903	1579	986	SRR6040903_GTCTAGCTGCAG	0.00315657	Sathyamurthy	SRR6040903_GTCTAGCTGCAG	Meninges 1	Meninges 1
SRR6040903	894	611	SRR6040903_TTAATTGCTGTC	0.0154185	Sathyamurthy	SRR6040903_TTAATTGCTGTC	junk	Garbage
SRR6040903	979	620	SRR6040903_CGGAAACACCTC	0.00910931	Sathyamurthy	SRR6040903_CGGAAACACCTC	junk	Garbage
SRR6040903	804	515	SRR6040903_GCATGCCACCTT	0.00985222	Sathyamurthy	SRR6040903_GCATGCCACCTT	junk	Garbage
SRR6040903	1916	1051	SRR6040903_CGAACAGTCTGA	0.00260281	Sathyamurthy	SRR6040903_CGAACAGTCTGA	Oligos 2	Oligos 2
SRR6040903	4318	1889	SRR6040903_GCCATTAGTTTA	0.00552741	Sathyamurthy	SRR6040903_GCCATTAGTTTA	neuron	Inhib-01
SRR6040903	623	438	SRR6040903_GCCGTGTTCCGA	0.00637959	Sathyamurthy	SRR6040903_GCCGTGTTCCGA	junk	Garbage
SRR6040903	916	586	SRR6040903_CAGTTTTACGAT	0.012931	Sathyamurthy	SRR6040903_CAGTTTTACGAT	junk	Garbage
SRR6040903	1613	994	SRR6040903_AGTCTTTCACGG	0.00185644	Sathyamurthy	SRR6040903_AGTCTTTCACGG	Schwann	Schwann
SRR6040903	1019	628	SRR6040903_AATTGGTGTCAN	0.0248804	Sathyamurthy	SRR6040903_AATTGGTGTCAN	junk	Garbage
SRR6040903	646	459	SRR6040903_CAAAAGTCTTGA	0.0212121	Sathyamurthy	SRR6040903_CAAAAGTCTTGA	junk	Garbage
SRR6040903	711	495	SRR6040903_CCTTTTTATTTG	0.0152355	Sathyamurthy	SRR6040903_CCTTTTTATTTG	junk	Garbage
SRR6040903	919	588	SRR6040903_TTTTCCTGTTTC	0.00862999	Sathyamurthy	SRR6040903_TTTTCCTGTTTC	junk	Garbage
SRR6040903	815	523	SRR6040903_CTTACACGGTTA	0.0133172	Sathyamurthy	SRR6040903_CTTACACGGTTA	junk	Garbage
SRR6040903	582	440	SRR6040903_CCTTTAACTGGC	0.0152284	Sathyamurthy	SRR6040903_CCTTTAACTGGC	Oligos 1	Oligos 1
SRR6040903	583	412	SRR6040903_CATCATAAGGCN	0.0034188	Sathyamurthy	SRR6040903_CATCATAAGGCN	junk	Garbage
SRR6040903	1433	891	SRR6040903_AGTACATTGATG	0.0151203	Sathyamurthy	SRR6040903_AGTACATTGATG	Oligos 1	Oligos 1
SRR6040903	1415	899	SRR6040903_TTCAAGTACGGG	0.00211566	Sathyamurthy	SRR6040903_TTCAAGTACGGG	neuron	Inhib-07
SRR6040903	905	623	SRR6040903_CCGTGTTTAGCT	0.00440044	Sathyamurthy	SRR6040903_CCGTGTTTAGCT	junk	Garbage
SRR6040903	585	423	SRR6040903_GCAGAATGCCAA	0.00170648	Sathyamurthy	SRR6040903_GCAGAATGCCAA	junk	Garbage
SRR6040903	832	569	SRR6040903_AAACTGCGTGAC	0.00239808	Sathyamurthy	SRR6040903_AAACTGCGTGAC	Astrocytes 1	Astrocytes 1
SRR6040903	2748	1388	SRR6040903_ACAACCTCACTC	0.00145349	Sathyamurthy	SRR6040903_ACAACCTCACTC	neuron	Excit-03
SRR6040903	1224	699	SRR6040903_TTTTCTGTTGCN	0.00325733	Sathyamurthy	SRR6040903_TTTTCTGTTGCN	junk	Garbage
SRR6040903	755	501	SRR6040903_GTTTTAACATAG	0.0143603	Sathyamurthy	SRR6040903_GTTTTAACATAG	doublets	Garbage
SRR6040903	620	445	SRR6040903_ATACTGCTGGCN	0.00321543	Sathyamurthy	SRR6040903_ATACTGCTGGCN	junk	Garbage
SRR6040903	655	429	SRR6040903_TGGTTTTCTATG	0.0150376	Sathyamurthy	SRR6040903_TGGTTTTCTATG	junk	Garbage
SRR6040903	907	595	SRR6040903_CTTTTGTGATCA	0.0032967	Sathyamurthy	SRR6040903_CTTTTGTGATCA	junk	Garbage
SRR6040903	697	492	SRR6040903_AGTCGTAATGTN	0.0127479	Sathyamurthy	SRR6040903_AGTCGTAATGTN	junk	Garbage
SRR6040903	642	500	SRR6040903_CACCCAGCGCGG	0.0138249	Sathyamurthy	SRR6040903_CACCCAGCGCGG	junk	Garbage
SRR6040903	989	641	SRR6040903_AACTTTTCCGCT	0.0129741	Sathyamurthy	SRR6040903_AACTTTTCCGCT	junk	Garbage
SRR6040903	890	580	SRR6040903_CCGTTTTAGGTT	0.0143965	Sathyamurthy	SRR6040903_CCGTTTTAGGTT	junk	Garbage
SRR6040903	825	568	SRR6040903_AAACGTGAAGTC	0.00482509	Sathyamurthy	SRR6040903_AAACGTGAAGTC	doublets	Garbage
SRR6040903	571	401	SRR6040903_GTGCCGCTATCN	0.0155172	Sathyamurthy	SRR6040903_GTGCCGCTATCN	junk	Garbage
SRR6040903	693	491	SRR6040903_AATCGGGGTCCG	0.00144092	Sathyamurthy	SRR6040903_AATCGGGGTCCG	doublets	Garbage
SRR6040903	1078	686	SRR6040903_TAATTGTGATTN	0.0110092	Sathyamurthy	SRR6040903_TAATTGTGATTN	junk	Garbage
SRR6040903	620	455	SRR6040903_ATGCGCCTCGCA	0.00321543	Sathyamurthy	SRR6040903_ATGCGCCTCGCA	junk	Garbage
SRR6040903	631	429	SRR6040903_GCGGACCAATGT	0.00158228	Sathyamurthy	SRR6040903_GCGGACCAATGT	junk	Garbage
SRR6040903	699	468	SRR6040903_AGTTCTTTACCG	0	Sathyamurthy	SRR6040903_AGTTCTTTACCG	doublets	Garbage
SRR6040903	853	552	SRR6040903_ATCGTCGTTCCT	0.0138728	Sathyamurthy	SRR6040903_ATCGTCGTTCCT	junk	Garbage
SRR6040903	1082	717	SRR6040903_CACACTGCCGCT	0.00551471	Sathyamurthy	SRR6040903_CACACTGCCGCT	Oligos 1	Oligos 1
SRR6040903	728	497	SRR6040903_ATTGTTAAGATC	0.0108696	Sathyamurthy	SRR6040903_ATTGTTAAGATC	junk	Garbage
SRR6040903	930	603	SRR6040903_AGCCGCTGCCCG	0.0106383	Sathyamurthy	SRR6040903_AGCCGCTGCCCG	junk	Garbage
SRR6040903	1018	661	SRR6040903_TACGCTTGTCTN	0.0029383	Sathyamurthy	SRR6040903_TACGCTTGTCTN	junk	Garbage
[truncated: 99,071 more rows]
