# Supplementary material for: A harmonized atlas of mouse spinal cord cell types and their spatial organization
Source: Nat Commun. 2021 Sep 29;12:5722. doi: 10.1038/s41467-021-25125-1 (PMC8481483; doi:10.1038/s41467-021-25125-1)
Supplement: Supplementary file 12 — Supplementary Table 8 [file 41467_2021_25125_MOESM12_ESM.xlsx]

## Sheet: cluster distribution
final_cluster_assignment	Nucleus	Cell
OPC	1272	801
Oligo Progen-1	765	595
Oligo Progen-2	636	654
Oligos-1	4765	2958
Oligos-2	1277	952
Schwann	1174	1
Peripheral glia/BC derivative	300	1
Meninges-1	2105	29
Meninges-2	752	6
Ependymal	728	303
Astrocytes-1	3676	1928
Astrocytes-2	1137	313
Endothelial	1468	1480
Pericytes	773	835
Microglia	904	682
MN-alpha	237
MN-gamma	88
PGC	86
CSF-cN	102	24
Excit-1	232	34
Excit-2	97	20
Excit-3	242	81
Excit-4	341	53
Excit-5	534	51
Excit-6	376	14
Excit-7	235
Excit-8	252	44
Excit-9	189	90
Excit-10	503	121
Excit-11	133	33
Excit-12	155	24
Excit-13	141	33
Excit-14	342	79
Excit-15	201	73
Excit-16	570	151
Excit-17	316	2
Excit-18	323	119
Excit-19	348	107
Excit-20	463	28
Inhib-1	811	97
Inhib-2	608	119
Inhib-3	144	71
Inhib-4	133	49
Inhib-5	122	28
Inhib-6	249	34
Inhib-7	305	48
Inhib-8	148	5
Inhib-9	202	81
Inhib-10	130	91
Inhib-11	415	169
Inhib-12	281	61
Inhib-13	182	58
Inhib-14	133	2
Excit-21	144	6
Excit-22	112	5
Excit-23	230	5
Excit-24	215	1
Excit-25	193	9
Excit-26	154	3
Excit-27	88	1
Excit-28	26	1
Excit-29	151	3
Excit-30	39	56
Inhib-15	309	23
Inhib-16	299	12
Inhib-17	315	2
Inhib-18	162	2
Inhib-19	127	12
Inhib-20	118
Inhib-21	65
Excit-31	712	7
Excit-32	601	1
Excit-33	173	8
Excit-34	158	3
Excit-35	16	355
Excit-36	160	32
Excit-37	5	19
Excit-38	92
Inhib-22	246	4
Inhib-23	507	5
Inhib-24	135	4
Inhib-25	106
Inhib-26	34
Inhib-27	613	6

## Sheet: DE_Gene List
top 30 DE of each neuronal cluster, (2) genes that were higher in nuc are bold, duplicates removed
DE	DI	ME	MI	VE	VI	ALL
6330403K07Rik	1110001J03Rik	March9	Aldoa	1810026J23Rik	1700001K19Rik	March9
Aldoa	1810037I17Rik	1700016D06Rik	Atp5e	1810058I24Rik	9530082P21Rik	1110001J03Rik
Anapc11	5730409E04Rik	1700060C16Rik	Atp6v1f	6330403K07Rik	Acoxl	1700001K19Rik
Atp5d	6330403K07Rik	1810037I17Rik	Atp6v1g1	Adgb	Actg1	1700016D06Rik
Atp5e	Acyp1	2010107G23Rik	Cacybp	Agt	Adgb	1700060C16Rik
Atp5g1	Atp5e	2410015M20Rik	Cfl1	Atp6v1f	Amn	1810026J23Rik
Atp5h	Atp5g1	6330403K07Rik	Coa3	B630019K06Rik	Arl4a	1810037I17Rik
Atp5j	Atp5j	AI837181	Ctxn2	BC048502	Arxes1	1810058I24Rik
Atp5l	Atp5j2	Ankrd34a	D830032E09Rik	Bex1	Arxes2	2010107G23Rik
Atp6v1f	Atp5l	Ankrd36	Eif1b	Bloc1s1	B630019K06Rik	2410015M20Rik
Atp6v1g1	Atp6v0e2	Arpc4	Fabp5	Bola2	Bloc1s1	5730409E04Rik
Aurkaip1	Atp6v1f	Arpc5l	Fau	Ccdc184	C030007H22Rik	6330403K07Rik
Bex2	Atp6v1g1	Atp6v1g1	Gabarap	Cox8a	C6	9530082P21Rik
Calb2	BC031181	Aurkaip1	Gm10036	Crip2	Cacybp	Acoxl
Calm2	Bex2	Avpi1	Gm10076	Ctxn1	Cbr1	Actg1
Calm3	Calm1	BC029722	Gm10146	Cwc22	Ccdc184	Acyp1
Cfl1	Calm3	BC048502	Gm11808	Dctpp1	Cd24a	Adgb
Cisd1	Cd24a	Bloc1s4	Gm14597	Ddt	Cdk5r2	Agt
Coa3	Cfl1	Bola2	Gm26623	Dgcr14	Cfl1	AI837181
Cox14	Chchd10	Bri3bp	Gm26887	Dnajb9	Coa3	Aldoa
Cox6a1	Cnbp	C1qbp	Gm6625	Dpm3	Cops7a	Amn
Cox6b1	Coa3	Cdc42ep4	Gm8730	Eef2	Crip2	Anapc11
Cox6c	Cox14	Cdk5r2	Gm9844	Eif1	Cxx1a	Ankrd34a
Cox7a2	Cox6c	Chmp6	Gpx4	Emc6	Cyb561d2	Ankrd36
Cox7b	Cox7a2	Chrac1	Gstp1	Exosc2	D030056L22Rik	Arl4a
Cox7c	Cox8a	Coa3	H2afz	Fabp3-ps1	Dcaf12l1	Arpc4
Cox8a	D8Ertd738e	Commd3	Higd2a	Fabp5	Ddx60	Arpc5l
Cycs	Dpm3	Cox14	Hspa8	Fgf14	Dock5	Arxes1
Dynll1	Dynll1	Cox17	Hspe1	Fosb	Dpm3	Arxes2
Dynlrb1	Dynlrb1	Cox5b	Ier3ip1	Fth1	Dynll1	Atp5d
Edf1	Eef1a1	Cox6a1	Lamtor2	Gcsh	Emc6	Atp5e
Eef1a1	Eif1	Cox6b1	M1ap	Gm10036	Exosc4	Atp5g1
Eif1	Eif5a	Cox7a2	Marcksl1	Gm10076	Fabp3	Atp5h
Eif5a	Elof1	Cxx1a	Mrps14	Gm10094	Fam103a1	Atp5j
Fam103a1	Fkbp1a	Cyb561d2	Ndufa1	Gm10146	Fau	Atp5j2
Fkbp1a	Fth1	Dll3	Ndufaf3	Gm10801	Fcrla	Atp5l
Fos	Gabarapl2	Dpm3	Ndufb11	Gm11273	Fos	Atp6v0e2
Fxyd7	Gal	Dut	Ndufs8	Gm11808	Ftl1	Atp6v1f
Gabarapl1	Glrx5	Dynll1	Nhp2l1	Gm14597	Fxyd6	Atp6v1g1
Gabarapl2	Gm10036	Dynll2	Nlrc4	Gm26623	Gamt	Aurkaip1
Gapdh	Gm10076	Dynlrb1	Pfn1	Gm4950	Gdpd4	Avpi1
Gm10036	Gm11808	Eef1b2	Polr2m	Gm8730	Gjd2	B630019K06Rik
Gm10076	Gm561	Efna3	Rgs4	Gm9803	Gm10036	BC029722
Gm11808	Gm8730	Eid2	Rnf208	Gm9843	Gm10076	BC031181
Gm8797	Gpx4	Eif3i	Rpl10a	Gm9844	Gm11808	BC048502
Gm9843	H2afz	Eif5a	Rpl18	Gng13	Gm14597	Bex1
Gpx4	H3f3b	Elof1	Rpl18a	Gpn3	Gm14661	Bex2
H2afz	Higd2a	Emc6	Rpl19	Gpr27	Gm17322	Bloc1s1
H3f3b	Hint1	Enc1	Rpl26	Gpx4	Gm2000	Bloc1s4
Higd2a	Hn1	Fabp3-ps1	Rpl34	H2afj	Gm26825	Bola2
Hint1	Hsbp1	Fam96b	Rpl35a	Hint1	Gm26887	Bri3bp
Hoxb8	Hspa8	Fhad1	Rpl36al	Hist3h2ba	Gm2716	C030007H22Rik
Hsbp1	Hspe1	Ftl1	Rpl38	Hnrnpa0	Gm28826	C1qbp
Hspa8	Map1lc3a	Fyb	Rpl39	Hnrnpa1	Gm42517	C6
Ly6h	Mif	Gabarapl2	Rpl7	Hoxb7	Gm8730	Cacybp
Map1lc3a	Mrfap1	Gfer	Rpl9-ps6	Ier3ip1	Gpx1	Calb2
Marcksl1	Mrpl11	Gm10036	Rplp0	Imp3	Gpx3	Calm1
Mif	Mrpl17	Gm10094	Rps10	Lamtor2	Gstm5	Calm2
Mrfap1	Ndufa1	Gm11273	Rps11	Lrrc36	Guca1b	Calm3
Mrpl20	Ndufa11	Gm11808	Rps16	Lsm4	Id4	Cbr1
Mrps14	Ndufa2	Gm2000	Rps23	Map1lc3a	Ier3ip1	Ccdc184
Myeov2	Ndufa4	Gm4950	Rps24	Marcksl1	Il2	Cd24a
Myl6	Ndufa5	Gm561	Rps27a	Med9	Il2ra	Cdc42ep4
Ndufa1	Ndufa6	Gm8186	Rps29	Mmgt1	Lipc	Cdk5r2
Ndufa11	Ndufa8	Gpx1	Rps5	Mrpl18	Mcee	Cfl1
Ndufa2	Ndufb10	Gpx4	Rpsa	Mrpl34	Med11	Chchd10
Ndufa3	Ndufb11	H2afj	Scnn1g	Mrpl46	Mfsd7c	Chmp6
Ndufa4	Ndufb3	H2afz	Sdhaf4	Naa38	Mid1ip1	Chrac1
Ndufa5	Ndufb8	Higd2a	Selm	Ndufa4	Mrpl34	Cisd1
Ndufa6	Ndufb9	Hint1	Sepw1	Ngfrap1	Mrpl57	Cnbp
Ndufa7	Ndufc1	Hmgb3	Tceb2	Nip7	Mylk4	Coa3
Ndufa8	Ndufs6	Hoxb9	Timm10	Nlrc4	Nhp2	Commd3
Ndufb11	Ndufs8	Hspa8	Tpt1	Pebp1	Nt5c	Cops7a
Ndufc1	Nedd8	Igbp1	Tubb2a	Pfdn5	Nudt10	Cox14
Nedd8	Ngfrap1	Inafm1	Uqcc2	Pfdn6	Pebp1	Cox17
Ngfrap1	Nlrc4	Llph	Uqcr10	Pnrc2	Phlda3	Cox5b
Nlrc4	Nop10	Lsm2		Polr2d	Ppdpf	Cox6a1
Nop10	Ormdl3	Lsm3		Ppdpf	Prmt6	Cox6b1
Nppc	Park7	Magee2		Psmc3ip	Psme1	Cox6c
Pcsk1n	Pebp1	Marcksl1		Ptrhd1	Rgs2	Cox7a2
Pebp1	Pfn1	Med10		Pycr2	Rgs4	Cox7b
Pfn2	Pink1	Med30		Pyurf	Rhov	Cox7c
Phyhip	Polr2f	Mif		Rab3a	RP24-476M14.1	Cox8a
Ppia	Polr2m	Mospd3		Rnaseh2c	Rpl36al	Crip2
Prdx5	Prdx5	Mrpl11		Rpl15	Rplp0	Ctxn1
Ptma	Rab3a	Mrpl36		Rpl18a	Rps11	Ctxn2
Rab3a	Rpl13a	Mrpl52		Rpl21	Rps13	Cwc22
Ran	Rpl14	Mrpl57		Rpl36	Rps16	Cxx1a
Rnf11	Rpl18a	Mrps14		Rpl36al	Rps2	Cyb561d2
Rpl10a	Rpl19	Mt3		Rpl7a-ps5	Rwdd2a	Cycs
Rpl13a	Rpl32	Ndufa1		Rpl8	Sdhaf1	D030056L22Rik
Rpl14	Rpl34	Ndufa2		Rpl9-ps6	Sf3b5	D830032E09Rik
Rpl19	Rpl36al	Ndufa5		Rplp0	Shisa8	D8Ertd738e
Rpl23	Rpl4	Ndufa6		Rps11	Sim1	Dcaf12l1
Rpl32	Rpl41	Ndufb6		Rps13	Siva1	Dctpp1
Rpl36al	Rpl8	Ndufc1		Rps16	Smim12	Ddt
Rpl4	Rpl9-ps6	Ngfrap1		Rps18	Smpd1	Ddx60
Rpl41	Rplp1	Nlrc4		Rps20	Srm	Dgcr14
Rpl8	Rps16	Nop10		Rps29	Srp14	Dll3
Rpl9-ps6	Rps20	Nr2c2ap		Rps3	Tceal8	Dnajb9
Rplp1	Rps23	Nubp2		Rps5	Tmem199	Dock5
Rps16	Rps24	Nudt11		Rps9	Tmem258	Dpm3
Rps19	Rps3	Nudt19		Rsl24d1	Tmsb10	Dut
Rps20	Rps3a1	Nup210l		Sac3d1	Tnfrsf8	Dynll1
Rps23	Rps5	Oaz1		Sall2	Tpt1	Dynll2
Rps24	Rpsa	Pard6a		Scnn1g	Ttc9b	Dynlrb1
Rps27a	Selk	Pcna		Sepw1	Tubg1	Edf1
Rps3	Selm	Pebp1		Sf3b5	Tufm	Eef1a1
Rps3a1	Sepw1	Pfdn6		Sgpp1	Ubb	Eef1b2
Rps5	Sh3bgrl3	Pfn1		Sh3bgrl3	Uqcc3	Eef2
Rps8	Slc25a5	Pgam1		Slc25a21	Uqcrfs1	Efna3
Rps9	Smdt1	Phlda3		Slc25a4	Yars2	Eid2
Rpsa	Spcs1	Pigyl		Slc41a3		Eif1
Sec61b	Srp14	Pisd		Smdt1		Eif1b
Selk	Sumo2	Polr2g		Smim8		Eif3i
Selm	Supt4a	Polr2l		Snrpf		Eif5a
Sepw1	Tagln3	Polr2m		Spr		Elof1
Sh3bgrl3	Tceb2	Ppil1		Stmn3		Emc6
Slc25a4	Timm8b	Prdx5		Supt4a		Enc1
Slc48a1	Tmem256	Prr13		Tma7		Exosc2
Smdt1	Tmsb4x	Psenen		Tmem17		Exosc4
Sncb	Tpt1	Psmb5		Tmsb4x		Fabp3
Spcs1	Tuba1a	Psmg4		Tomm5		Fabp3-ps1
Srp14	Tubb5	Ptrhd1		Tpt1		Fabp5
Sst	Ubb	Rab1b		Triap1		Fam103a1
Sub1	Ubl5	Ran		Trmt112		Fam96b
Tagln3	Uqcc2	Romo1		Trpt1		Fau
Tceb2	Uqcr10	Rpa3		Tspyl3		Fcrla
Timm13	Uqcr11	Rpl18		Ttc9b		Fgf14
Timm8b	Uqcrfs1	Rpl19		Uba52		Fhad1
Tma7	Uqcrh	Rpl23a-ps3		Ubb		Fkbp1a
Tmem256	Uqcrq	Rpl35		Ufsp1		Fos
Tmsb10	Vamp2	Rpl36al		Uqcr10		Fosb
Tmsb4x	Wbp5	Rpl9-ps6		Uqcrq		Fth1
Tomm5	Ypel5	Rps16		Ywhah		Ftl1
Tppp3		Rps17		Zfp511		Fxyd6
Tpt1		Rps19		Znhit2		Fxyd7
Tuba1a		Rps25				Fyb
Ubb		Rps27a				Gabarap
Ubl5		Rps3a1				Gabarapl1
Uqcc2		Rps4x				Gabarapl2
Uqcr10		Rps9				Gal
Uqcr11		Rpsa				Gamt
Uqcrh		Rrm2b				Gapdh
Uqcrq		Rsl24d1				Gcsh
Vamp2		S100a11				Gdpd4
Wbp5		Sac3d1				Gfer
Ypel3		Sec61b				Gjd2
Zfp706		Selm				Glrx5
		Sh2b1				Gm10036
		Slamf7				Gm10076
		Slmo2				Gm10094
		Smdt1				Gm10146
		Snapc5				Gm10801
		Snrpe				Gm11273
		Spcs1				Gm11808
		Srp14				Gm14597
		Ssr2				Gm14661
		Svbp				Gm17322
		Tceal1				Gm2000
		Tefm				Gm26623
		Timm10				Gm26825
		Timm13				Gm26887
		Timm8b				Gm2716
		Tmem101				Gm28826
		Tmem106b				Gm42517
		Tmem256				Gm4950
		Tmem261				Gm561
		Tpt1				Gm6625
		Triap1				Gm8186
		Trmt112				Gm8730
		Tspan31				Gm8797
		Uba52				Gm9803
		Ubb				Gm9843
		Uchl4				Gm9844
		Uqcc3				Gng13
		Uqcr10				Gpn3
		Uqcrfs1				Gpr27
		Uqcrq				Gpx1
		Use1				Gpx3
		Vdac3-ps1				Gpx4
		Vma21				Gstm5
		Vwa5a				Gstp1
		Zcchc3				Guca1b
						H2afj
						H2afz
						H3f3b
						Higd2a
						Hint1
						Hist3h2ba
						Hmgb3
						Hn1
						Hnrnpa0
						Hnrnpa1
						Hoxb7
						Hoxb8
						Hoxb9
						Hsbp1
						Hspa8
						Hspe1
						Id4
						Ier3ip1
						Igbp1
						Il2
						Il2ra
						Imp3
						Inafm1
						Lamtor2
						Lipc
						Llph
						Lrrc36
						Lsm2
						Lsm3
						Lsm4
						Ly6h
						M1ap
						Magee2
						Map1lc3a
						Marcksl1
						Mcee
						Med10
						Med11
						Med30
						Med9
						Mfsd7c
						Mid1ip1
						Mif
						Mmgt1
						Mospd3
						Mrfap1
						Mrpl11
						Mrpl17
						Mrpl18
						Mrpl20
						Mrpl34
						Mrpl36
						Mrpl46
						Mrpl52
						Mrpl57
						Mrps14
						Mt3
						Myeov2
						Myl6
						Mylk4
						Naa38
						Ndufa1
						Ndufa11
						Ndufa2
						Ndufa3
						Ndufa4
						Ndufa5
						Ndufa6
						Ndufa7
						Ndufa8
						Ndufaf3
						Ndufb10
						Ndufb11
						Ndufb3
						Ndufb6
						Ndufb8
						Ndufb9
						Ndufc1
						Ndufs6
						Ndufs8
						Nedd8
						Ngfrap1
						Nhp2
						Nhp2l1
						Nip7
						Nlrc4
						Nop10
						Nppc
						Nr2c2ap
						Nt5c
						Nubp2
						Nudt10
						Nudt11
						Nudt19
						Nup210l
						Oaz1
						Ormdl3
						Pard6a
						Park7
						Pcna
						Pcsk1n
						Pebp1
						Pfdn5
						Pfdn6
						Pfn1
						Pfn2
						Pgam1
						Phlda3
						Phyhip
						Pigyl
						Pink1
						Pisd
						Pnrc2
						Polr2d
						Polr2f
						Polr2g
						Polr2l
						Polr2m
						Ppdpf
						Ppia
						Ppil1
						Prdx5
						Prmt6
						Prr13
						Psenen
						Psmb5
						Psmc3ip
						Psme1
						Psmg4
						Ptma
						Ptrhd1
						Pycr2
						Pyurf
						Rab1b
						Rab3a
						Ran
						Rgs2
						Rgs4
						Rhov
						Rnaseh2c
						Rnf11
						Rnf208
						Romo1
						RP24-476M14.1
						Rpa3
						Rpl10a
						Rpl13a
						Rpl14
						Rpl15
						Rpl18
						Rpl18a
						Rpl19
						Rpl21
						Rpl23
						Rpl23a-ps3
						Rpl26
						Rpl32
						Rpl34
						Rpl35
						Rpl35a
						Rpl36
						Rpl36al
						Rpl38
						Rpl39
						Rpl4
						Rpl41
						Rpl7
						Rpl7a-ps5
						Rpl8
						Rpl9-ps6
						Rplp0
						Rplp1
						Rps10
						Rps11
						Rps13
						Rps16
						Rps17
						Rps18
						Rps19
						Rps2
						Rps20
						Rps23
						Rps24
						Rps25
						Rps27a
						Rps29
						Rps3
						Rps3a1
						Rps4x
						Rps5
						Rps8
						Rps9
						Rpsa
						Rrm2b
						Rsl24d1
						Rwdd2a
						S100a11
						Sac3d1
						Sall2
						Scnn1g
						Sdhaf1
						Sdhaf4
						Sec61b
						Selk
						Selm
						Sepw1
						Sf3b5
						Sgpp1
						Sh2b1
						Sh3bgrl3
						Shisa8
						Sim1
						Siva1
						Slamf7
						Slc25a21
						Slc25a4
						Slc25a5
						Slc41a3
						Slc48a1
						Slmo2
						Smdt1
						Smim12
						Smim8
						Smpd1
						Snapc5
						Sncb
						Snrpe
						Snrpf
						Spcs1
						Spr
						Srm
						Srp14
						Ssr2
						Sst
						Stmn3
						Sub1
						Sumo2
						Supt4a
						Svbp
						Tagln3
						Tceal1
						Tceal8
						Tceb2
						Tefm
						Timm10
						Timm13
						Timm8b
						Tma7
						Tmem101
						Tmem106b
						Tmem17
						Tmem199
						Tmem256
						Tmem258
						Tmem261
						Tmsb10
						Tmsb4x
						Tnfrsf8
						Tomm5
						Tppp3
						Tpt1
						Triap1
						Trmt112
						Trpt1
						Tspan31
						Tspyl3
						Ttc9b
						Tuba1a
						Tubb2a
						Tubb5
						Tubg1
						Tufm
						Uba52
						Ubb
						Ubl5
						Uchl4
						Ufsp1
						Uqcc2
						Uqcc3
						Uqcr10
						Uqcr11
						Uqcrfs1
						Uqcrh
						Uqcrq
						Use1
						Vamp2
						Vdac3-ps1
						Vma21
						Vwa5a
						Wbp5
						Yars2
						Ypel3
						Ypel5
						Ywhah
						Zcchc3
						Zfp511
						Zfp706
						Znhit2

## Sheet: DE_All_GO
Annotation Cluster 1	Enrichment Score: 30.3			Count	P_Value	Benjamini
RIBOSOME	GOTERM_MF_DIRECT	structural constituent of ribosome	RT		65	2.7e-50	1.3e-47
	GOTERM_CC_DIRECT	ribosome	RT		57	1.4e-48	5.3e-46
	KEGG_PATHWAY	Ribosome	RT		55	4.4e-46	8e-44
	GOTERM_CC_DIRECT	intracellular ribonucleoprotein complex	RT		65	1.1e-43	2e-41
	GOTERM_BP_DIRECT	translation	RT		69	1.7e-40	2.4e-37
	GOTERM_CC_DIRECT	cytosolic large ribosomal subunit	RT		27	1.7e-22	8.6e-21
	GOTERM_MF_DIRECT	poly(A) RNA binding	RT		79	3.6e-22	8.6e-20
	GOTERM_CC_DIRECT	cytosolic small ribosomal subunit	RT		22	7.6e-22	3.5e-20
	GOTERM_CC_DIRECT	focal adhesion	RT		31	1.5e-09	4.6e-08
	GOTERM_CC_DIRECT	intracellular	RT		59	4.2e-05	0.00077
Annotation Cluster 2	Enrichment Score: 19.19			Count	P_Value	Benjamini
MITOCHONDRIA/REDOX	GOTERM_CC_DIRECT	mitochondrial inner membrane	RT		58	1.9e-31	2.4e-29
	KEGG_PATHWAY	Oxidative phosphorylation	RT		42	3.6e-30	3.2e-28
	KEGG_PATHWAY	Parkinson's disease	RT		42	7.8e-29	4.7e-27
	KEGG_PATHWAY	Alzheimer's disease	RT		42	1.3e-25	5.7e-24
	KEGG_PATHWAY	Huntington's disease	RT		43	1.3e-24	4.6e-23
	GOTERM_CC_DIRECT	respiratory chain	RT		24	8.1e-24	5.9e-22
	GOTERM_CC_DIRECT	mitochondrial respiratory chain complex I	RT		19	1.4e-18	5.6e-17
	KEGG_PATHWAY	Non-alcoholic fatty liver disease (NAFLD)	RT		32	2.2e-17	6.7e-16
	GOTERM_BP_DIRECT	oxidation-reduction process	RT		38	4.3e-07	0.0003
	GOTERM_BP_DIRECT	transport	RT		71	3.3e-06	0.0014
	KEGG_PATHWAY	Metabolic pathways	RT		64	2.5e-05	0.00057
Annotation Cluster 3	Enrichment Score: 4.93			Count	P_Value	Benjamini
MITOCHONDRIA/REDOX	GOTERM_MF_DIRECT	cytochrome-c oxidase activity	RT		9	6.7e-08	1.1e-05
	GOTERM_BP_DIRECT	mitochondrial electron transport, cytochrome c to oxygen	RT		5	0.0001	0.013
	GOTERM_CC_DIRECT	mitochondrial respiratory chain complex IV	RT		5	0.00023	0.0032
Annotation Cluster 4	Enrichment Score: 4.49			Count	P_Value	Benjamini
MITOCHONDRIA/REDOX	GOTERM_MF_DIRECT	ubiquinol-cytochrome-c reductase activity	RT		5	6e-06	0.00042
	GOTERM_CC_DIRECT	mitochondrial respiratory chain complex III	RT		5	3.8e-05	0.00077
	GOTERM_BP_DIRECT	mitochondrial electron transport, ubiquinol to cytochrome c	RT		5	0.00015	0.016
Annotation Cluster 5	Enrichment Score: 3.68			Count	P_Value	Benjamini
MITOCHONDRIA/ATP	GOTERM_CC_DIRECT	mitochondrial proton-transporting ATP synthase complex	RT		7	1.3e-06	2.9e-05
	GOTERM_BP_DIRECT	proton transport	RT		10	4.8e-06	0.0014
	GOTERM_BP_DIRECT	ATP biosynthetic process	RT		7	8.4e-06	0.0015
	GOTERM_CC_DIRECT	proton-transporting ATP synthase complex, coupling factor F(o)	RT		5	8.7e-05	0.0013
	GOTERM_CC_DIRECT	mitochondrial proton-transporting ATP synthase complex, coupling factor F(o)	RT		5	8.7e-05	0.0013
	GOTERM_BP_DIRECT	ATP synthesis coupled proton transport	RT		6	0.00013	0.015
	GOTERM_MF_DIRECT	proton-transporting ATP synthase activity, rotational mechanism	RT		5	0.00015	0.0081
	GOTERM_BP_DIRECT	ATP metabolic process	RT		7	0.00023	0.022
	GOTERM_MF_DIRECT	hydrogen ion transmembrane transporter activity	RT		6	0.00047	0.017
	GOTERM_MF_DIRECT	ATPase activity	RT		8	0.12	0.83
	GOTERM_BP_DIRECT	ion transport	RT		16	0.31	1
Annotation Cluster 6	Enrichment Score: 2.07			Count	P_Value	Benjamini
SPLICING	GOTERM_CC_DIRECT	spliceosomal complex	RT		11	0.00067	0.0087
	GOTERM_CC_DIRECT	precatalytic spliceosome	RT		5	0.0028	0.033
	GOTERM_CC_DIRECT	catalytic step 2 spliceosome	RT		8	0.0044	0.05
	GOTERM_BP_DIRECT	mRNA splicing, via spliceosome	RT		8	0.012	0.58
	GOTERM_CC_DIRECT	U4/U6 x U5 tri-snRNP complex	RT		4	0.014	0.13
	GOTERM_BP_DIRECT	RNA splicing	RT		12	0.019	0.75
	KEGG_PATHWAY	Spliceosome	RT		10	0.019	0.32
	GOTERM_BP_DIRECT	mRNA processing	RT		13	0.056	1
Annotation Cluster 7	Enrichment Score: 1.89			Count	P_Value	Benjamini
GLUTATHIONE METABOLISM	KEGG_PATHWAY	Glutathione metabolism	RT		7	0.0061	0.12
	GOTERM_MF_DIRECT	glutathione peroxidase activity	RT		4	0.0077	0.17
	GOTERM_BP_DIRECT	glutathione metabolic process	RT		5	0.023	0.85
	GOTERM_MF_DIRECT	peroxidase activity	RT		4	0.026	0.39
Annotation Cluster 8	Enrichment Score: 1.55			Count	P_Value	Benjamini
CYTOSKELETON	GOTERM_BP_DIRECT	microtubule-based process	RT		6	0.002	0.14
	GOTERM_MF_DIRECT	structural constituent of cytoskeleton	RT		6	0.023	0.37
	KEGG_PATHWAY	Gap junction	RT		4	0.49	1
Annotation Cluster 9	Enrichment Score: 1.46			Count	P_Value	Benjamini
RNA PROCESSING	GOTERM_CC_DIRECT	U6 snRNP	RT		3	0.0088	0.089
	GOTERM_CC_DIRECT	cytoplasmic mRNA processing body	RT		6	0.021	0.18
	KEGG_PATHWAY	RNA degradation	RT		5	0.24	1
Annotation Cluster 10	Enrichment Score: 1.34			Count	P_Value	Benjamini
NUCLEOTIDE METABOLISM	GOTERM_CC_DIRECT	DNA-directed RNA polymerase II, core complex	RT		4	0.0052	0.057
	GOTERM_MF_DIRECT	DNA-directed RNA polymerase activity	RT		5	0.0057	0.13
	KEGG_PATHWAY	Pyrimidine metabolism	RT		8	0.032	0.44
	KEGG_PATHWAY	RNA polymerase	RT		4	0.061	0.74
	GOTERM_BP_DIRECT	transcription from RNA polymerase II promoter	RT		7	0.087	1
	GOTERM_BP_DIRECT	piRNA metabolic process	RT		3	0.13	1
	KEGG_PATHWAY	Purine metabolism	RT		6	0.64	1

## Sheet: DE_SORT_NUC
Sorted by avg_LogFC ranked by nuclei>cells, cut-off at >2
Adarb2	protein coding
Cwc22	protein coding
Erdr1	protein coding
Etl4	protein coding
Gm28928	lncRNA
Gm42418	lncRNA
Kcnq1ot1	lncRNA
Lrrtm4	protein coding
Ndst4	protein coding
Pcdh9	protein coding
Schip1	protein coding
Sgcz	protein coding
Zfp804b	protein coding
